# Supplementary material for: Enhancer RNAs predict enhancer–gene regulatory links and are critical for enhancer function in neuronal systems
Source: Nucleic Acids Res. 2020 Aug 18;48(17):9550–70. doi: 10.1093/nar/gkaa671 (PMC7515708; doi:10.1093/nar/gkaa671)
Supplement: gkaa671_Supplemental_Files [file gkaa671_supplemental_files.zip]

Archive with 7 entries (7 files):
- Supplementary Data Table 1.xlsx
- Supplementary Data Table 2 Revised.xlsx
- Supplementary Data Table 3.xlsx
- Supplementary Data Table 4 Revised.xlsx
- Supplementary Data Table 5 Revised.xlsx
- Supplementary Files Combined.pdf
- Supplementary Methods.docx
