# Supplementary material for: Enhancer RNAs predict enhancer–gene regulatory links and are critical for enhancer function in neuronal systems
Source: Nucleic Acids Res. 2020 Aug 18;48(17):9550–70. doi: 10.1093/nar/gkaa671 (PMC7515708; doi:10.1093/nar/gkaa671)
Supplement: gkaa671_Supplemental_Files [file gkaa671_supplemental_files.zip › Supplementary Data Table 1.xlsx]

## Sheet: Sheet1
Supplementary Data Table 1. List and locations of all identified TAPEs
TAPE ID	Chromosome	Start	End
1_614693_616374	1	614693	616374
1_620314_621682	1	620314	621682
1_650574_653552	1	650574	653552
1_665518_667390	1	665518	667390
1_667853_671976	1	667853	671976
1_1459360_1462135	1	1459360	1462135
1_1477098_1478923	1	1477098	1478923
1_1478964_1484069	1	1478964	1484069
1_1489220_1490590	1	1489220	1490590
1_1818678_1821511	1	1818678	1821511
1_1981105_1982372	1	1981105	1982372
1_1983697_1985603	1	1983697	1985603
1_2082725_2084877	1	2082725	2084877
1_2130741_2132405	1	2130741	2132405
1_2170350_2172239	1	2170350	2172239
1_2193473_2195435	1	2193473	2195435
1_2216072_2218107	1	2216072	2218107
1_2221833_2223712	1	2221833	2223712
1_2225259_2226808	1	2225259	2226808
1_2229834_2231185	1	2229834	2231185
1_2265558_2267281	1	2265558	2267281
1_2278201_2279460	1	2278201	2279460
1_2288213_2289382	1	2288213	2289382
1_2290982_2293435	1	2290982	2293435
1_2302451_2305237	1	2302451	2305237
1_2311252_2313459	1	2311252	2313459
1_2317431_2319450	1	2317431	2319450
1_2677012_2679139	1	2677012	2679139
1_2777142_2779158	1	2777142	2779158
1_2958023_2959563	1	2958023	2959563
1_3388283_3390228	1	3388283	3390228
1_3588949_3590949	1	3588949	3590949
1_3768198_3772185	1	3768198	3772185
1_4043884_4045811	1	4043884	4045811
1_4121254_4123071	1	4121254	4123071
1_4141749_4143751	1	4141749	4143751
1_4144190_4145740	1	4144190	4145740
1_4164320_4165559	1	4164320	4165559
1_4180195_4182057	1	4180195	4182057
1_4187957_4190253	1	4187957	4190253
1_4201815_4203390	1	4201815	4203390
1_4210132_4211768	1	4210132	4211768
1_4214668_4218012	1	4214668	4218012
1_4265927_4268489	1	4265927	4268489
1_4276032_4277928	1	4276032	4277928
1_4293104_4294755	1	4293104	4294755
1_4295990_4297486	1	4295990	4297486
1_4300812_4302044	1	4300812	4302044
1_4307037_4308410	1	4307037	4308410
1_4308659_4311849	1	4308659	4311849
1_4319394_4320544	1	4319394	4320544
1_4325405_4329389	1	4325405	4329389
1_4330355_4333092	1	4330355	4333092
1_4347816_4350005	1	4347816	4350005
1_4353883_4356373	1	4353883	4356373
1_4423114_4425061	1	4423114	4425061
1_4563895_4565293	1	4563895	4565293
1_4586846_4588957	1	4586846	4588957
1_4678182_4680715	1	4678182	4680715
1_4683322_4685175	1	4683322	4685175
1_5314346_5316233	1	5314346	5316233
1_5331501_5333040	1	5331501	5333040
1_5335509_5337457	1	5335509	5337457
1_5401858_5403408	1	5401858	5403408
1_5685922_5687423	1	5685922	5687423
1_5694882_5696893	1	5694882	5696893
1_5754549_5757465	1	5754549	5757465
1_5792410_5793723	1	5792410	5793723
1_5811804_5813218	1	5811804	5813218
1_5821175_5822782	1	5821175	5822782
1_5917022_5920405	1	5917022	5920405
1_5966311_5967637	1	5966311	5967637
1_5978747_5980178	1	5978747	5980178
1_5996719_5998090	1	5996719	5998090
1_6086257_6088903	1	6086257	6088903
1_6126074_6129109	1	6126074	6129109
1_6149997_6151197	1	6149997	6151197
1_6179440_6180970	1	6179440	6180970
1_6180308_6182516	1	6180308	6182516
1_6191025_6192291	1	6191025	6192291
1_6253651_6255573	1	6253651	6255573
1_6269874_6271555	1	6269874	6271555
1_6272738_6274153	1	6272738	6274153
1_6295064_6296258	1	6295064	6296258
1_6417199_6419216	1	6417199	6419216
1_6432950_6434851	1	6432950	6434851
1_6437026_6438953	1	6437026	6438953
1_7016265_7020506	1	7016265	7020506
1_7138788_7140375	1	7138788	7140375
1_7151277_7152489	1	7151277	7152489
1_7520787_7523152	1	7520787	7523152
1_7587714_7589365	1	7587714	7589365
1_7681187_7682961	1	7681187	7682961
1_7754427_7755725	1	7754427	7755725
1_7771814_7773650	1	7771814	7773650
1_7779156_7781788	1	7779156	7781788
1_7789034_7792088	1	7789034	7792088
1_8066481_8069579	1	8066481	8069579
1_8078252_8080109	1	8078252	8080109
1_8092648_8094158	1	8092648	8094158
1_8366569_8368801	1	8366569	8368801
1_8380365_8382587	1	8380365	8382587
1_8389354_8391016	1	8389354	8391016
1_8396098_8398546	1	8396098	8398546
1_8399637_8402434	1	8399637	8402434
1_8405687_8407991	1	8405687	8407991
1_8425697_8427883	1	8425697	8427883
1_8451865_8454194	1	8451865	8454194
1_8504239_8506436	1	8504239	8506436
1_8509969_8512100	1	8509969	8512100
1_8582009_8584301	1	8582009	8584301
1_8764030_8765951	1	8764030	8765951
1_8896103_8898516	1	8896103	8898516
1_9005919_9008698	1	9005919	9008698
1_9023372_9025318	1	9023372	9025318
1_9071329_9073279	1	9071329	9073279
1_9090801_9092068	1	9090801	9092068
1_9094746_9096049	1	9094746	9096049
1_9110123_9111350	1	9110123	9111350
1_9128693_9132543	1	9128693	9132543
1_9335747_9338478	1	9335747	9338478
1_9455232_9456813	1	9455232	9456813
1_9511209_9513747	1	9511209	9513747
1_9768984_9771516	1	9768984	9771516
1_9841660_9843337	1	9841660	9843337
1_9956237_9959028	1	9956237	9959028
1_10008980_10011213	1	10008980	10011213
1_10032752_10035026	1	10032752	10035026
1_10048421_10050503	1	10048421	10050503
1_10174428_10176709	1	10174428	10176709
1_10333442_10335043	1	10333442	10335043
1_10346048_10347272	1	10346048	10347272
1_10672711_10675513	1	10672711	10675513
1_10681703_10683227	1	10681703	10683227
1_10683322_10684655	1	10683322	10684655
1_10753656_10755827	1	10753656	10755827
1_10760311_10762067	1	10760311	10762067
1_10800820_10802386	1	10800820	10802386
1_10809728_10811432	1	10809728	10811432
1_10821837_10823979	1	10821837	10823979
1_10908047_10910207	1	10908047	10910207
1_10997389_10999051	1	10997389	10999051
1_11063180_11064701	1	11063180	11064701
1_11070733_11072193	1	11070733	11072193
1_11162131_11163557	1	11162131	11163557
1_11195660_11198091	1	11195660	11198091
1_11274008_11276739	1	11274008	11276739
1_11346100_11348012	1	11346100	11348012
1_11397568_11399247	1	11397568	11399247
1_11408591_11411882	1	11408591	11411882
1_11430766_11432230	1	11430766	11432230
1_11634120_11636965	1	11634120	11636965
1_11673479_11676551	1	11673479	11676551
1_11683110_11684747	1	11683110	11684747
1_11702915_11704493	1	11702915	11704493
1_11801743_11803388	1	11801743	11803388
1_11999973_12001522	1	11999973	12001522
1_12139545_12140833	1	12139545	12140833
1_12167012_12168171	1	12167012	12168171
1_12200815_12203458	1	12200815	12203458
1_12287333_12289985	1	12287333	12289985
1_12405098_12406684	1	12405098	12406684
1_12429787_12432213	1	12429787	12432213
1_12450538_12452862	1	12450538	12452862
1_12466049_12467962	1	12466049	12467962
1_12592863_12594610	1	12592863	12594610
1_12698102_12699586	1	12698102	12699586
1_12730024_12733041	1	12730024	12733041
1_12832477_12834552	1	12832477	12834552
1_12855071_12857652	1	12855071	12857652
1_12969282_12970641	1	12969282	12970641
1_13004588_13005848	1	13004588	13005848
1_13160475_13162358	1	13160475	13162358
1_13350052_13352234	1	13350052	13352234
1_13366907_13368725	1	13366907	13368725
1_13465377_13466570	1	13465377	13466570
1_13471509_13474201	1	13471509	13474201
1_13550896_13552652	1	13550896	13552652
1_13808340_13810035	1	13808340	13810035
1_14259456_14262752	1	14259456	14262752
1_14268173_14270111	1	14268173	14270111
1_14277306_14279051	1	14277306	14279051
1_14414929_14417284	1	14414929	14417284
1_14420778_14422055	1	14420778	14422055
1_14481605_14484434	1	14481605	14484434
1_14575160_14576628	1	14575160	14576628
1_14625476_14627430	1	14625476	14627430
1_15085168_15086780	1	15085168	15086780
1_15130368_15132111	1	15130368	15132111
1_15137730_15139586	1	15137730	15139586
1_15157596_15159720	1	15157596	15159720
1_15278489_15279787	1	15278489	15279787
1_15284019_15285252	1	15284019	15285252
1_15306576_15308262	1	15306576	15308262
1_15752078_15754452	1	15752078	15754452
1_15865548_15866811	1	15865548	15866811
1_15871913_15873119	1	15871913	15873119
1_16212729_16214226	1	16212729	16214226
1_16250213_16251621	1	16250213	16251621
1_16446165_16448232	1	16446165	16448232
1_16466575_16468302	1	16466575	16468302
1_16688950_16691728	1	16688950	16691728
1_16719651_16721586	1	16719651	16721586
1_17001331_17002633	1	17001331	17002633
1_17436551_17438105	1	17436551	17438105
1_18072130_18074328	1	18072130	18074328
1_18187914_18189179	1	18187914	18189179
1_18279073_18280698	1	18279073	18280698
1_18293454_18294747	1	18293454	18294747
1_19145418_19147016	1	19145418	19147016
1_19182637_19184249	1	19182637	19184249
1_19379576_19380944	1	19379576	19380944
1_19398815_19400858	1	19398815	19400858
1_19433452_19434859	1	19433452	19434859
1_19540796_19542865	1	19540796	19542865
1_19741741_19743223	1	19741741	19743223
1_19927182_19930866	1	19927182	19930866
1_20242391_20244394	1	20242391	20244394
1_20279400_20281536	1	20279400	20281536
1_20292103_20294115	1	20292103	20294115
1_20297232_20298842	1	20297232	20298842
1_20306125_20307718	1	20306125	20307718
1_20431632_20433568	1	20431632	20433568
1_20442393_20445834	1	20442393	20445834
1_20447770_20449146	1	20447770	20449146
1_20485325_20487532	1	20485325	20487532
1_20502553_20504194	1	20502553	20504194
1_20504780_20506035	1	20504780	20506035
1_20517431_20519115	1	20517431	20519115
1_20518928_20520242	1	20518928	20520242
1_20549273_20550652	1	20549273	20550652
1_20551435_20552769	1	20551435	20552769
1_20580163_20581365	1	20580163	20581365
1_20602110_20604020	1	20602110	20604020
1_20627422_20630254	1	20627422	20630254
1_20695307_20697603	1	20695307	20697603
1_20714340_20715564	1	20714340	20715564
1_20753385_20755235	1	20753385	20755235
1_20818037_20819536	1	20818037	20819536
1_21346276_21348102	1	21346276	21348102
1_21348445_21349724	1	21348445	21349724
1_21350047_21351338	1	21350047	21351338
1_21370307_21371710	1	21370307	21371710
1_21402426_21404970	1	21402426	21404970
1_21459835_21462188	1	21459835	21462188
1_21516781_21518541	1	21516781	21518541
1_21606806_21608569	1	21606806	21608569
1_21721201_21722419	1	21721201	21722419
1_21946739_21948552	1	21946739	21948552
1_21982821_21985475	1	21982821	21985475
1_22291291_22293416	1	22291291	22293416
1_22295925_22298038	1	22295925	22298038
1_22494510_22495815	1	22494510	22495815
1_22539593_22541653	1	22539593	22541653
1_22898164_22900849	1	22898164	22900849
1_22936940_22939110	1	22936940	22939110
1_22961966_22963160	1	22961966	22963160
1_22998259_22999450	1	22998259	22999450
1_23963382_23965086	1	23963382	23965086
1_24078944_24080825	1	24078944	24080825
1_24087703_24089572	1	24087703	24089572
1_24117805_24120620	1	24117805	24120620
1_24141360_24143378	1	24141360	24143378
1_24327930_24330238	1	24327930	24330238
1_24338195_24340549	1	24338195	24340549
1_24346206_24347573	1	24346206	24347573
1_24367203_24368627	1	24367203	24368627
1_24369230_24371097	1	24369230	24371097
1_24391055_24393555	1	24391055	24393555
1_24407011_24408863	1	24407011	24408863
1_24425906_24428147	1	24425906	24428147
1_24435760_24440435	1	24435760	24440435
1_24460316_24462273	1	24460316	24462273
1_24463974_24465312	1	24463974	24465312
1_24465650_24467774	1	24465650	24467774
1_24471269_24472817	1	24471269	24472817
1_24480288_24481603	1	24480288	24481603
1_24485249_24487475	1	24485249	24487475
1_24510838_24513425	1	24510838	24513425
1_24524456_24526897	1	24524456	24526897
1_24526772_24528147	1	24526772	24528147
1_24541968_24544561	1	24541968	24544561
1_24547509_24549714	1	24547509	24549714
1_24663929_24666825	1	24663929	24666825
1_24670995_24673471	1	24670995	24673471
1_24712132_24713815	1	24712132	24713815
1_24716314_24717757	1	24716314	24717757
1_24730364_24733606	1	24730364	24733606
1_24842999_24847123	1	24842999	24847123
1_24855826_24857320	1	24855826	24857320
1_24859447_24862781	1	24859447	24862781
1_24867565_24872499	1	24867565	24872499
1_24882381_24891692	1	24882381	24891692
1_24892132_24896512	1	24892132	24896512
1_24901399_24905565	1	24901399	24905565
1_24917189_24919762	1	24917189	24919762
1_24920357_24921560	1	24920357	24921560
1_24924104_24929535	1	24924104	24929535
1_24938874_24941670	1	24938874	24941670
1_24942388_24945896	1	24942388	24945896
1_24963784_24965561	1	24963784	24965561
1_24971275_24972720	1	24971275	24972720
1_25013294_25017607	1	25013294	25017607
1_25019568_25021448	1	25019568	25021448
1_25024370_25027954	1	25024370	25027954
1_25858982_25861173	1	25858982	25861173
1_25949004_25950872	1	25949004	25950872
1_25951661_25953416	1	25951661	25953416
1_28196168_28197842	1	28196168	28197842
1_28247453_28249053	1	28247453	28249053
1_28254578_28256643	1	28254578	28256643
1_28261127_28262676	1	28261127	28262676
1_28292599_28294617	1	28292599	28294617
1_28764903_28766071	1	28764903	28766071
1_28936089_28938317	1	28936089	28938317
1_29143615_29144834	1	29143615	29144834
1_29214434_29217114	1	29214434	29217114
1_29594613_29596477	1	29594613	29596477
1_29634023_29635827	1	29634023	29635827
1_29722190_29725165	1	29722190	29725165
1_29827707_29829423	1	29827707	29829423
1_29974714_29977618	1	29974714	29977618
1_30127975_30130791	1	30127975	30130791
1_30137810_30139267	1	30137810	30139267
1_30264354_30265830	1	30264354	30265830
1_30282665_30285272	1	30282665	30285272
1_30645481_30647668	1	30645481	30647668
1_30676897_30679005	1	30676897	30679005
1_30776228_30779282	1	30776228	30779282
1_30791809_30793644	1	30791809	30793644
1_30832116_30834144	1	30832116	30834144
1_30843888_30845672	1	30843888	30845672
1_30948431_30949679	1	30948431	30949679
1_30950205_30951819	1	30950205	30951819
1_31004492_31005699	1	31004492	31005699
1_31170964_31172188	1	31170964	31172188
1_31173539_31175024	1	31173539	31175024
1_31408875_31410275	1	31408875	31410275
1_32026090_32028863	1	32026090	32028863
1_32032273_32034376	1	32032273	32034376
1_32040951_32043500	1	32040951	32043500
1_32179997_32181773	1	32179997	32181773
1_32373856_32375133	1	32373856	32375133
1_32454878_32456792	1	32454878	32456792
1_32462290_32464160	1	32462290	32464160
1_33176351_33179217	1	33176351	33179217
1_33264108_33266256	1	33264108	33266256
1_33318559_33320737	1	33318559	33320737
1_34424177_34425833	1	34424177	34425833
1_34429266_34431755	1	34429266	34431755
1_34440210_34441535	1	34440210	34441535
1_34720005_34721258	1	34720005	34721258
1_34836714_34838196	1	34836714	34838196
1_34908123_34910524	1	34908123	34910524
1_34935840_34937011	1	34935840	34937011
1_35202055_35203727	1	35202055	35203727
1_35248899_35251237	1	35248899	35251237
1_35382425_35383811	1	35382425	35383811
1_35462939_35464689	1	35462939	35464689
1_35543500_35544702	1	35543500	35544702
1_35550203_35552382	1	35550203	35552382
1_35559556_35561752	1	35559556	35561752
1_35568401_35570735	1	35568401	35570735
1_35581457_35583135	1	35581457	35583135
1_35582593_35584021	1	35582593	35584021
1_35598804_35600891	1	35598804	35600891
1_35611695_35613661	1	35611695	35613661
1_35637991_35640353	1	35637991	35640353
1_35651484_35654096	1	35651484	35654096
1_35694684_35695921	1	35694684	35695921
1_35721115_35723837	1	35721115	35723837
1_35732467_35734845	1	35732467	35734845
1_35830899_35834672	1	35830899	35834672
1_35837083_35838841	1	35837083	35838841
1_35844018_35845780	1	35844018	35845780
1_35850499_35852744	1	35850499	35852744
1_35882103_35883832	1	35882103	35883832
1_35888211_35889766	1	35888211	35889766
1_35956548_35958411	1	35956548	35958411
1_35969343_35971062	1	35969343	35971062
1_35980364_35981962	1	35980364	35981962
1_35998518_35999756	1	35998518	35999756
1_36010658_36012916	1	36010658	36012916
1_36029561_36031000	1	36029561	36031000
1_36039554_36040815	1	36039554	36040815
1_36055997_36057506	1	36055997	36057506
1_36088606_36090264	1	36088606	36090264
1_36119339_36120593	1	36119339	36120593
1_36129690_36132338	1	36129690	36132338
1_36135207_36136652	1	36135207	36136652
1_36140120_36141300	1	36140120	36141300
1_36145162_36147125	1	36145162	36147125
1_36155331_36156504	1	36155331	36156504
1_36157878_36159200	1	36157878	36159200
1_36160969_36162915	1	36160969	36162915
1_36163994_36165819	1	36163994	36165819
1_36166486_36167873	1	36166486	36167873
1_36377583_36378887	1	36377583	36378887
1_36390707_36392039	1	36390707	36392039
1_36450259_36451858	1	36450259	36451858
1_36572734_36575497	1	36572734	36575497
1_36580781_36582124	1	36580781	36582124
1_36635569_36637696	1	36635569	36637696
1_36638693_36640304	1	36638693	36640304
1_36640685_36641891	1	36640685	36641891
1_36703851_36706211	1	36703851	36706211
1_36723174_36725494	1	36723174	36725494
1_36749118_36751636	1	36749118	36751636
1_36835770_36840580	1	36835770	36840580
1_36842170_36843432	1	36842170	36843432
1_36973683_36976912	1	36973683	36976912
1_36979844_36982525	1	36979844	36982525
1_36989210_36990697	1	36989210	36990697
1_37729305_37730815	1	37729305	37730815
1_37781494_37782801	1	37781494	37782801
1_37868428_37870150	1	37868428	37870150
1_38433406_38437817	1	38433406	38437817
1_38563358_38565648	1	38563358	38565648
1_38596237_38598578	1	38596237	38598578
1_38623206_38625526	1	38623206	38625526
1_38632435_38636797	1	38632435	38636797
1_38643023_38644430	1	38643023	38644430
1_38664505_38667070	1	38664505	38667070
1_38699413_38702524	1	38699413	38702524
1_38766850_38768104	1	38766850	38768104
1_38874792_38876864	1	38874792	38876864
1_38892072_38893860	1	38892072	38893860
1_39119994_39124095	1	39119994	39124095
1_39134819_39138824	1	39134819	39138824
1_39153270_39158351	1	39153270	39158351
1_39170920_39175811	1	39170920	39175811
1_39234666_39239277	1	39234666	39239277
1_39245301_39249041	1	39245301	39249041
1_39257643_39269161	1	39257643	39269161
1_39270979_39273441	1	39270979	39273441
1_39283441_39288202	1	39283441	39288202
1_39294283_39297188	1	39294283	39297188
1_39355003_39357910	1	39355003	39357910
1_39365175_39367212	1	39365175	39367212
1_39375109_39380239	1	39375109	39380239
1_39387393_39389449	1	39387393	39389449
1_39395111_39397749	1	39395111	39397749
1_39427460_39429875	1	39427460	39429875
1_39433130_39435156	1	39433130	39435156
1_39439822_39443591	1	39439822	39443591
1_39517400_39545355	1	39517400	39545355
1_39683196_39684480	1	39683196	39684480
1_39966517_39967959	1	39966517	39967959
1_40104032_40105499	1	40104032	40105499
1_40128949_40131213	1	40128949	40131213
1_40227195_40228672	1	40227195	40228672
1_40242058_40245047	1	40242058	40245047
1_40268579_40270627	1	40268579	40270627
1_40343864_40345516	1	40343864	40345516
1_40734356_40737481	1	40734356	40737481
1_40745275_40747050	1	40745275	40747050
1_40776375_40778903	1	40776375	40778903
1_40783299_40784639	1	40783299	40784639
1_40944133_40945489	1	40944133	40945489
1_41022095_41023927	1	41022095	41023927
1_42093159_42094533	1	42093159	42094533
1_42188317_42190388	1	42188317	42190388
1_42773413_42775082	1	42773413	42775082
1_42776401_42777592	1	42776401	42777592
1_42790564_42792049	1	42790564	42792049
1_42812882_42815162	1	42812882	42815162
1_42908526_42909896	1	42908526	42909896
1_43062680_43063848	1	43062680	43063848
1_43177480_43178782	1	43177480	43178782
1_43262319_43263994	1	43262319	43263994
1_43291255_43292781	1	43291255	43292781
1_43323380_43324841	1	43323380	43324841
1_43365459_43367480	1	43365459	43367480
1_43381769_43383643	1	43381769	43383643
1_44006146_44008179	1	44006146	44008179
1_44174181_44175331	1	44174181	44175331
1_44180377_44181632	1	44180377	44181632
1_44519046_44520965	1	44519046	44520965
1_44522563_44523902	1	44522563	44523902
1_44526713_44527859	1	44526713	44527859
1_44536731_44538496	1	44536731	44538496
1_44621186_44623118	1	44621186	44623118
1_44649286_44650827	1	44649286	44650827
1_44706896_44708766	1	44706896	44708766
1_44716447_44719120	1	44716447	44719120
1_44729770_44731600	1	44729770	44731600
1_44803129_44805151	1	44803129	44805151
1_44812911_44814887	1	44812911	44814887
1_44847609_44849293	1	44847609	44849293
1_44849008_44851299	1	44849008	44851299
1_44873183_44874380	1	44873183	44874380
1_44875381_44876721	1	44875381	44876721
1_45029366_45031009	1	45029366	45031009
1_45044233_45045934	1	45044233	45045934
1_45048038_45049747	1	45048038	45049747
1_45055548_45057334	1	45055548	45057334
1_45089981_45091240	1	45089981	45091240
1_45103751_45105621	1	45103751	45105621
1_45121233_45123251	1	45121233	45123251
1_45150213_45151812	1	45150213	45151812
1_45208305_45210294	1	45208305	45210294
1_45228791_45230895	1	45228791	45230895
1_45232143_45233768	1	45232143	45233768
1_45269092_45270673	1	45269092	45270673
1_45356905_45358637	1	45356905	45358637
1_45358208_45359541	1	45358208	45359541
1_45402803_45406061	1	45402803	45406061
1_45500801_45502940	1	45500801	45502940
1_45761193_45763490	1	45761193	45763490
1_45798629_45801654	1	45798629	45801654
1_45840496_45841867	1	45840496	45841867
1_45843191_45844784	1	45843191	45844784
1_45880142_45882379	1	45880142	45882379
1_46263655_46265350	1	46263655	46265350
1_46267669_46269998	1	46267669	46269998
1_46282384_46283636	1	46282384	46283636
1_46286214_46288303	1	46286214	46288303
1_46289510_46291290	1	46289510	46291290
1_46335970_46337414	1	46335970	46337414
1_46354436_46356083	1	46354436	46356083
1_46356631_46359078	1	46356631	46359078
1_46689689_46691574	1	46689689	46691574
1_46692322_46694475	1	46692322	46694475
1_46698332_46700828	1	46698332	46700828
1_46715042_46716861	1	46715042	46716861
1_46723213_46724499	1	46723213	46724499
1_46730710_46732063	1	46730710	46732063
1_46746187_46748347	1	46746187	46748347
1_46988897_46990737	1	46988897	46990737
1_46997851_46999527	1	46997851	46999527
1_47143077_47144250	1	47143077	47144250
1_47347958_47349698	1	47347958	47349698
1_47354225_47356514	1	47354225	47356514
1_47373862_47375983	1	47373862	47375983
1_47399395_47402712	1	47399395	47402712
1_47580036_47581665	1	47580036	47581665
1_47589899_47591576	1	47589899	47591576
1_47722260_47725173	1	47722260	47725173
1_47748806_47750638	1	47748806	47750638
1_47786723_47787900	1	47786723	47787900
1_47809199_47810964	1	47809199	47810964
1_47845336_47846805	1	47845336	47846805
1_47929889_47931732	1	47929889	47931732
1_48061096_48062838	1	48061096	48062838
1_48064940_48066178	1	48064940	48066178
1_48116882_48118819	1	48116882	48118819
1_48302814_48304893	1	48302814	48304893
1_48400043_48401584	1	48400043	48401584
1_48571944_48574330	1	48571944	48574330
1_48574553_48575954	1	48574553	48575954
1_48579406_48581373	1	48579406	48581373
1_50498324_50500551	1	50498324	50500551
1_50503265_50504590	1	50503265	50504590
1_50555775_50558487	1	50555775	50558487
1_50819533_50820846	1	50819533	50820846
1_51161457_51163374	1	51161457	51163374
1_51165954_51167619	1	51165954	51167619
1_51175986_51178080	1	51175986	51178080
1_51197844_51199633	1	51197844	51199633
1_51200721_51202414	1	51200721	51202414
1_51273668_51275915	1	51273668	51275915
1_51279391_51281118	1	51279391	51281118
1_51365935_51367143	1	51365935	51367143
1_51370946_51372145	1	51370946	51372145
1_51374258_51376311	1	51374258	51376311
1_51381883_51385337	1	51381883	51385337
1_51389109_51390269	1	51389109	51390269
1_51403295_51404509	1	51403295	51404509
1_51405614_51407002	1	51405614	51407002
1_51408496_51410460	1	51408496	51410460
1_51423136_51424435	1	51423136	51424435
1_51425733_51426976	1	51425733	51426976
1_51429141_51431274	1	51429141	51431274
1_51442029_51444171	1	51442029	51444171
1_51462065_51463606	1	51462065	51463606
1_51467402_51469323	1	51467402	51469323
1_51501642_51502972	1	51501642	51502972
1_51504513_51507039	1	51504513	51507039
1_51514777_51517910	1	51514777	51517910
1_51518149_51519557	1	51518149	51519557
1_51521336_51523454	1	51521336	51523454
1_51537861_51539205	1	51537861	51539205
1_51562942_51565280	1	51562942	51565280
1_51595923_51599144	1	51595923	51599144
1_51605475_51607506	1	51605475	51607506
1_51612827_51614982	1	51612827	51614982
1_51635444_51637344	1	51635444	51637344
1_51686573_51688550	1	51686573	51688550
1_51700185_51702346	1	51700185	51702346
1_51714808_51717702	1	51714808	51717702
1_51741284_51742927	1	51741284	51742927
1_51756520_51758050	1	51756520	51758050
1_51769685_51771398	1	51769685	51771398
1_51771139_51772584	1	51771139	51772584
1_51799113_51800342	1	51799113	51800342
1_51799590_51801103	1	51799590	51801103
1_51802055_51803946	1	51802055	51803946
1_51842157_51843567	1	51842157	51843567
1_51858857_51861067	1	51858857	51861067
1_51870198_51872363	1	51870198	51872363
1_51887778_51889635	1	51887778	51889635
1_51890246_51892471	1	51890246	51892471
1_51926511_51927782	1	51926511	51927782
1_51999591_52001874	1	51999591	52001874
1_52024817_52027120	1	52024817	52027120
1_52027256_52028783	1	52027256	52028783
1_52031417_52032684	1	52031417	52032684
1_52171338_52172898	1	52171338	52172898
1_52177022_52178302	1	52177022	52178302
1_52184995_52186547	1	52184995	52186547
1_52207488_52209837	1	52207488	52209837
1_52213059_52214444	1	52213059	52214444
1_52221078_52222898	1	52221078	52222898
1_52233677_52235662	1	52233677	52235662
1_52268589_52270679	1	52268589	52270679
1_52272321_52274087	1	52272321	52274087
1_52292170_52294768	1	52292170	52294768
1_52305429_52307990	1	52305429	52307990
1_52311697_52313714	1	52311697	52313714
1_52314807_52317015	1	52314807	52317015
1_52325333_52328034	1	52325333	52328034
1_52816502_52818456	1	52816502	52818456
1_52823514_52827922	1	52823514	52827922
1_52842303_52844499	1	52842303	52844499
1_52845759_52847659	1	52845759	52847659
1_52860329_52862530	1	52860329	52862530
1_52866866_52868742	1	52866866	52868742
1_52965277_52967586	1	52965277	52967586
1_52981404_52982751	1	52981404	52982751
1_53156331_53158419	1	53156331	53158419
1_53208215_53209456	1	53208215	53209456
1_53211716_53212963	1	53211716	53212963
1_53227685_53230082	1	53227685	53230082
1_53259161_53261811	1	53259161	53261811
1_53312942_53315857	1	53312942	53315857
1_53568664_53571565	1	53568664	53571565
1_53591068_53593264	1	53591068	53593264
1_53932447_53934314	1	53932447	53934314
1_53936727_53937920	1	53936727	53937920
1_53945099_53947793	1	53945099	53947793
1_53956357_53959420	1	53956357	53959420
1_54004905_54006952	1	54004905	54006952
1_54012427_54014619	1	54012427	54014619
1_54020380_54022153	1	54020380	54022153
1_54041906_54044900	1	54041906	54044900
1_54056680_54060908	1	54056680	54060908
1_54081538_54083424	1	54081538	54083424
1_54089438_54091336	1	54089438	54091336
1_54093522_54095374	1	54093522	54095374
1_54098910_54101261	1	54098910	54101261
1_54116670_54120528	1	54116670	54120528
1_54180934_54182245	1	54180934	54182245
1_54192243_54197991	1	54192243	54197991
1_54210827_54214608	1	54210827	54214608
1_54240273_54246564	1	54240273	54246564
1_54389213_54391562	1	54389213	54391562
1_54399456_54402075	1	54399456	54402075
1_54473069_54474494	1	54473069	54474494
1_54638951_54640588	1	54638951	54640588
1_54641750_54643679	1	54641750	54643679
1_54889144_54892351	1	54889144	54892351
1_54899239_54902747	1	54899239	54902747
1_54909399_54910805	1	54909399	54910805
1_55398604_55401344	1	55398604	55401344
1_55467313_55469722	1	55467313	55469722
1_55728685_55733412	1	55728685	55733412
1_55735413_55741896	1	55735413	55741896
1_56023056_56026344	1	56023056	56026344
1_56029206_56031330	1	56029206	56031330
1_56035138_56039564	1	56035138	56039564
1_56554299_56555739	1	56554299	56555739
1_56612448_56613860	1	56612448	56613860
1_56701004_56703094	1	56701004	56703094
1_56720140_56721699	1	56720140	56721699
1_56723770_56725561	1	56723770	56725561
1_57138262_57140232	1	57138262	57140232
1_57146196_57147913	1	57146196	57147913
1_57151927_57153529	1	57151927	57153529
1_57205898_57207496	1	57205898	57207496
1_57208803_57210373	1	57208803	57210373
1_57294263_57296709	1	57294263	57296709
1_57456812_57458352	1	57456812	57458352
1_57459757_57461521	1	57459757	57461521
1_57604720_57608193	1	57604720	57608193
1_57641360_57643153	1	57641360	57643153
1_57656359_57657813	1	57656359	57657813
1_57663333_57665533	1	57663333	57665533
1_57768062_57769994	1	57768062	57769994
1_57771803_57773766	1	57771803	57773766
1_57852381_57854715	1	57852381	57854715
1_57866669_57867825	1	57866669	57867825
1_57968470_57970165	1	57968470	57970165
1_58014097_58016103	1	58014097	58016103
1_58049526_58051315	1	58049526	58051315
1_58087855_58089172	1	58087855	58089172
1_58094048_58095479	1	58094048	58095479
1_58177535_58179132	1	58177535	58179132
1_58198899_58200804	1	58198899	58200804
1_58239839_58241265	1	58239839	58241265
1_58339215_58340436	1	58339215	58340436
1_58344492_58345641	1	58344492	58345641
1_58362693_58363902	1	58362693	58363902
1_58373200_58375116	1	58373200	58375116
1_58379081_58381193	1	58379081	58381193
1_58433727_58435166	1	58433727	58435166
1_58460459_58461714	1	58460459	58461714
1_58589002_58590685	1	58589002	58590685
1_58669640_58671070	1	58669640	58671070
1_58819982_58821337	1	58819982	58821337
1_59017372_59018846	1	59017372	59018846
1_59235640_59237425	1	59235640	59237425
1_59241560_59242788	1	59241560	59242788
1_59246332_59248200	1	59246332	59248200
1_59255555_59257036	1	59255555	59257036
1_59420986_59422159	1	59420986	59422159
1_59429550_59431684	1	59429550	59431684
1_59436913_59439319	1	59436913	59439319
1_59447640_59449395	1	59447640	59449395
1_59482471_59485711	1	59482471	59485711
1_59733583_59734815	1	59733583	59734815
1_59742185_59745798	1	59742185	59745798
1_60027199_60028647	1	60027199	60028647
1_60105281_60106557	1	60105281	60106557
1_60108421_60109706	1	60108421	60109706
1_60307878_60309963	1	60307878	60309963
1_60384031_60385343	1	60384031	60385343
1_60418982_60420586	1	60418982	60420586
1_60529418_60530921	1	60529418	60530921
1_61078050_61079480	1	61078050	61079480
1_61162837_61164458	1	61162837	61164458
1_61308291_61309777	1	61308291	61309777
1_61335408_61337731	1	61335408	61337731
1_61568946_61570255	1	61568946	61570255
1_61762429_61764566	1	61762429	61764566
1_62029879_62031221	1	62029879	62031221
1_62031359_62033635	1	62031359	62033635
1_62076098_62078138	1	62076098	62078138
1_62621983_62623259	1	62621983	62623259
1_63020273_63021892	1	63020273	63021892
1_63386980_63388295	1	63386980	63388295
1_63427004_63428337	1	63427004	63428337
1_63497279_63501920	1	63497279	63501920
1_63504603_63506091	1	63504603	63506091
1_63506378_63507684	1	63506378	63507684
1_63572890_63575029	1	63572890	63575029
1_63592665_63594294	1	63592665	63594294
1_63596618_63597867	1	63596618	63597867
1_63671151_63672622	1	63671151	63672622
1_63696410_63699078	1	63696410	63699078
1_63700507_63701856	1	63700507	63701856
1_63702114_63703923	1	63702114	63703923
1_63723964_63725786	1	63723964	63725786
1_63753108_63755707	1	63753108	63755707
1_64200321_64202144	1	64200321	64202144
1_64217348_64218648	1	64217348	64218648
1_64276454_64278354	1	64276454	64278354
1_64281504_64283105	1	64281504	64283105
1_64285809_64287396	1	64285809	64287396
1_64291768_64293909	1	64291768	64293909
1_64293931_64295457	1	64293931	64295457
1_64455702_64457747	1	64455702	64457747
1_65617005_65619183	1	65617005	65619183
1_65622718_65624143	1	65622718	65624143
1_65625276_65626692	1	65625276	65626692
1_65636291_65638730	1	65636291	65638730
1_65771765_65773055	1	65771765	65773055
1_65827032_65828581	1	65827032	65828581
1_65831520_65833158	1	65831520	65833158
1_65864696_65866192	1	65864696	65866192
1_65880392_65882319	1	65880392	65882319
1_66669495_66671295	1	66669495	66671295
1_66673455_66675078	1	66673455	66675078
1_66857834_66859933	1	66857834	66859933
1_67125783_67128376	1	67125783	67128376
1_67234719_67236053	1	67234719	67236053
1_67797576_67799871	1	67797576	67799871
1_68234577_68235831	1	68234577	68235831
1_69202842_69204300	1	69202842	69204300
1_69470801_69472831	1	69470801	69472831
1_69863570_69865031	1	69863570	69865031
1_69881459_69884145	1	69881459	69884145
1_70052113_70053618	1	70052113	70053618
1_70054102_70056145	1	70054102	70056145
1_70056397_70059616	1	70056397	70059616
1_70065319_70067457	1	70065319	70067457
1_70072539_70073756	1	70072539	70073756
1_70075153_70077197	1	70075153	70077197
1_70081018_70083168	1	70081018	70083168
1_70287952_70289641	1	70287952	70289641
1_70333742_70335416	1	70333742	70335416
1_70335722_70337231	1	70335722	70337231
1_71102668_71105028	1	71102668	71105028
1_71109168_71111876	1	71109168	71111876
1_71200185_71201586	1	71200185	71201586
1_71265066_71266242	1	71265066	71266242
1_71265758_71268151	1	71265758	71268151
1_71292221_71293921	1	71292221	71293921
1_71318772_71320173	1	71318772	71320173
1_71319762_71321135	1	71319762	71321135
1_71535282_71536477	1	71535282	71536477
1_71812205_71814441	1	71812205	71814441
1_72114462_72115848	1	72114462	72115848
1_72237562_72239805	1	72237562	72239805
1_73402103_73403357	1	73402103	73403357
1_73985586_73987251	1	73985586	73987251
1_73988607_73989865	1	73988607	73989865
1_74382400_74383668	1	74382400	74383668
1_74748166_74749519	1	74748166	74749519
1_75097608_75100275	1	75097608	75100275
1_75202610_75204857	1	75202610	75204857
1_75305125_75306643	1	75305125	75306643
1_75330403_75332485	1	75330403	75332485
1_75657106_75659715	1	75657106	75659715
1_77544944_77546395	1	77544944	77546395
1_77578216_77580818	1	77578216	77580818
1_77732493_77733947	1	77732493	77733947
1_77946819_77948577	1	77946819	77948577
1_78242442_78243891	1	78242442	78243891
1_78243898_78247493	1	78243898	78247493
1_78248719_78250667	1	78248719	78250667
1_78392625_78394031	1	78392625	78394031
1_78633018_78634315	1	78633018	78634315
1_78640698_78642381	1	78640698	78642381
1_78645069_78647100	1	78645069	78647100
1_78685858_78687387	1	78685858	78687387
1_78693474_78695592	1	78693474	78695592
1_78728291_78729944	1	78728291	78729944
1_78858664_78861607	1	78858664	78861607
1_78871034_78872827	1	78871034	78872827
1_78889250_78891587	1	78889250	78891587
1_79000791_79002158	1	79000791	79002158
1_79101940_79103475	1	79101940	79103475
1_79106285_79107494	1	79106285	79107494
1_79154935_79159172	1	79154935	79159172
1_79173180_79174335	1	79173180	79174335
1_79381773_79383245	1	79381773	79383245
1_79545513_79548155	1	79545513	79548155
1_79551627_79554114	1	79551627	79554114
1_79780975_79783989	1	79780975	79783989
1_79788330_79789660	1	79788330	79789660
1_79822747_79824191	1	79822747	79824191
1_80076106_80078174	1	80076106	80078174
1_80079324_80080675	1	80079324	80080675
1_80230915_80233062	1	80230915	80233062
1_80237657_80239994	1	80237657	80239994
1_80244059_80246180	1	80244059	80246180
1_80253248_80255806	1	80253248	80255806
1_80585435_80587521	1	80585435	80587521
1_80796606_80798224	1	80796606	80798224
1_80845356_80848186	1	80845356	80848186
1_80872050_80875770	1	80872050	80875770
1_81071628_81073783	1	81071628	81073783
1_81154344_81155674	1	81154344	81155674
1_81177790_81179539	1	81177790	81179539
1_81288598_81290519	1	81288598	81290519
1_81296591_81298796	1	81296591	81298796
1_81307804_81309991	1	81307804	81309991
1_82024947_82026279	1	82024947	82026279
1_82244335_82246368	1	82244335	82246368
1_82287837_82289967	1	82287837	82289967
1_82348969_82351132	1	82348969	82351132
1_82353750_82355568	1	82353750	82355568
1_82358566_82360295	1	82358566	82360295
1_82360563_82361954	1	82360563	82361954
1_82365432_82367135	1	82365432	82367135
1_82366862_82368541	1	82366862	82368541
1_82378222_82380410	1	82378222	82380410
1_82385161_82386434	1	82385161	82386434
1_83370041_83371636	1	83370041	83371636
1_83925840_83927283	1	83925840	83927283
1_84102904_84104714	1	84102904	84104714
1_84300840_84302246	1	84300840	84302246
1_84395798_84397093	1	84395798	84397093
1_84464081_84465468	1	84464081	84465468
1_84524808_84527562	1	84524808	84527562
1_84563356_84565101	1	84563356	84565101
1_84565520_84569037	1	84565520	84569037
1_84635531_84637830	1	84635531	84637830
1_84745354_84746624	1	84745354	84746624
1_84926881_84928303	1	84926881	84928303
1_85158313_85160076	1	85158313	85160076
1_85203378_85205310	1	85203378	85205310
1_85255262_85256952	1	85255262	85256952
1_85409792_85411031	1	85409792	85411031
1_85651761_85653579	1	85651761	85653579
1_85671308_85672814	1	85671308	85672814
1_86005555_86007643	1	86005555	86007643
1_86755286_86757833	1	86755286	86757833
1_86808192_86812992	1	86808192	86812992
1_86816000_86817177	1	86816000	86817177
1_86821516_86823136	1	86821516	86823136
1_86848252_86849715	1	86848252	86849715
1_86849721_86851526	1	86849721	86851526
1_86986601_86989292	1	86986601	86989292
1_87062706_87064617	1	87062706	87064617
1_88740362_88742198	1	88740362	88742198
1_88837820_88839784	1	88837820	88839784
1_88858529_88860546	1	88858529	88860546
1_89049324_89050687	1	89049324	89050687
1_89053189_89054920	1	89053189	89054920
1_89087071_89088384	1	89087071	89088384
1_89521265_89523194	1	89521265	89523194
1_89648829_89650906	1	89648829	89650906
1_89998442_90001839	1	89998442	90001839
1_90060585_90062035	1	90060585	90062035
1_90094001_90096122	1	90094001	90096122
1_90177884_90179175	1	90177884	90179175
1_90180486_90181831	1	90180486	90181831
1_90462184_90463889	1	90462184	90463889
1_90497184_90499409	1	90497184	90499409
1_90704502_90705994	1	90704502	90705994
1_90718750_90720762	1	90718750	90720762
1_90741586_90743876	1	90741586	90743876
1_91308509_91310310	1	91308509	91310310
1_91325545_91327763	1	91325545	91327763
1_91327923_91329290	1	91327923	91329290
1_91987963_91990995	1	91987963	91990995
1_92076672_92078847	1	92076672	92078847
1_92201777_92203165	1	92201777	92203165
1_92339259_92341633	1	92339259	92341633
1_93147031_93150520	1	93147031	93150520
1_93708399_93711128	1	93708399	93711128
1_93745906_93747697	1	93745906	93747697
1_93819154_93821020	1	93819154	93821020
1_94299453_94301570	1	94299453	94301570
1_94438680_94440198	1	94438680	94440198
1_94444224_94446208	1	94444224	94446208
1_94459045_94461980	1	94459045	94461980
1_94499031_94500676	1	94499031	94500676
1_94526098_94530565	1	94526098	94530565
1_94564115_94565658	1	94564115	94565658
1_94600123_94601804	1	94600123	94601804
1_94623838_94625120	1	94623838	94625120
1_94870387_94872778	1	94870387	94872778
1_94964653_94965926	1	94964653	94965926
1_95001665_95002862	1	95001665	95002862
1_95208790_95210234	1	95208790	95210234
1_95265663_95268265	1	95265663	95268265
1_95323137_95324312	1	95323137	95324312
1_95370491_95372188	1	95370491	95372188
1_96709033_96711162	1	96709033	96711162
1_96854996_96857138	1	96854996	96857138
1_96941887_96943149	1	96941887	96943149
1_96981293_96983050	1	96981293	96983050
1_96989501_96990983	1	96989501	96990983
1_97037650_97039588	1	97037650	97039588
1_97137475_97138775	1	97137475	97138775
1_97463985_97465488	1	97463985	97465488
1_97856601_97857797	1	97856601	97857797
1_97946786_97949944	1	97946786	97949944
1_98046225_98049463	1	98046225	98049463
1_98147964_98149373	1	98147964	98149373
1_98292554_98293775	1	98292554	98293775
1_99640185_99642252	1	99640185	99642252
1_100214042_100215355	1	100214042	100215355
1_100235099_100237434	1	100235099	100237434
1_100367213_100369878	1	100367213	100369878
1_100411807_100414616	1	100411807	100414616
1_100479541_100482079	1	100479541	100482079
1_100489357_100491391	1	100489357	100491391
1_101201508_101203686	1	101201508	101203686
1_101956101_101958145	1	101956101	101958145
1_102071818_102073139	1	102071818	102073139
1_102073078_102076033	1	102073078	102076033
1_102199763_102201976	1	102199763	102201976
1_102410838_102412278	1	102410838	102412278
1_102880333_102882413	1	102880333	102882413
1_102882761_102884529	1	102882761	102884529
1_102890856_102892932	1	102890856	102892932
1_102933614_102935903	1	102933614	102935903
1_103024253_103025734	1	103024253	103025734
1_103055641_103057786	1	103055641	103057786
1_103344073_103345527	1	103344073	103345527
1_103416925_103418359	1	103416925	103418359
1_103500934_103502231	1	103500934	103502231
1_103669194_103670625	1	103669194	103670625
1_103691494_103692821	1	103691494	103692821
1_103780007_103781211	1	103780007	103781211
1_103843072_103844424	1	103843072	103844424
1_103868704_103869983	1	103868704	103869983
1_104064838_104068538	1	104064838	104068538
1_104095376_104097413	1	104095376	104097413
1_104176961_104178470	1	104176961	104178470
1_104178053_104179268	1	104178053	104179268
1_104221208_104223038	1	104221208	104223038
1_104226801_104228713	1	104226801	104228713
1_105022134_105023401	1	105022134	105023401
1_105217335_105220294	1	105217335	105220294
1_106608123_106610288	1	106608123	106610288
1_106614631_106616321	1	106614631	106616321
1_106849351_106850971	1	106849351	106850971
1_106873633_106875637	1	106873633	106875637
1_106972155_106974019	1	106972155	106974019
1_107095563_107097336	1	107095563	107097336
1_107129331_107132069	1	107129331	107132069
1_107140761_107142524	1	107140761	107142524
1_107189696_107191391	1	107189696	107191391
1_107220752_107221994	1	107220752	107221994
1_107223982_107225495	1	107223982	107225495
1_107395051_107397014	1	107395051	107397014
1_107526748_107528268	1	107526748	107528268
1_107600879_107602178	1	107600879	107602178
1_107606218_107608319	1	107606218	107608319
1_107734160_107735921	1	107734160	107735921
1_107736558_107738303	1	107736558	107738303
1_107739057_107741490	1	107739057	107741490
1_108212343_108213888	1	108212343	108213888
1_108214845_108216044	1	108214845	108216044
1_108244275_108245893	1	108244275	108245893
1_108307957_108309430	1	108307957	108309430
1_108313905_108315162	1	108313905	108315162
1_108628029_108629416	1	108628029	108629416
1_108651215_108652439	1	108651215	108652439
1_108784571_108788855	1	108784571	108788855
1_108898951_108900346	1	108898951	108900346
1_109174946_109176995	1	109174946	109176995
1_109286981_109289981	1	109286981	109289981
1_109519687_109521294	1	109519687	109521294
1_109672994_109674208	1	109672994	109674208
1_109916204_109918121	1	109916204	109918121
1_109935591_109938399	1	109935591	109938399
1_110017159_110018377	1	110017159	110018377
1_110034525_110036101	1	110034525	110036101
1_110097032_110098546	1	110097032	110098546
1_110805131_110808544	1	110805131	110808544
1_111023877_111026663	1	111023877	111026663
1_111059064_111060291	1	111059064	111060291
1_111065797_111068259	1	111065797	111068259
1_111093838_111095530	1	111093838	111095530
1_111101783_111104143	1	111101783	111104143
1_111398777_111401268	1	111398777	111401268
1_111452740_111454876	1	111452740	111454876
1_111561582_111563851	1	111561582	111563851
1_113574021_113575227	1	113574021	113575227
1_113591212_113593073	1	113591212	113593073
1_113703017_113704181	1	113703017	113704181
1_113883268_113884994	1	113883268	113884994
1_113903707_113904904	1	113903707	113904904
1_113993369_113994780	1	113993369	113994780
1_114030592_114032911	1	114030592	114032911
1_114437912_114439489	1	114437912	114439489
1_114441746_114442992	1	114441746	114442992
1_115003053_115004536	1	115003053	115004536
1_115037356_115039045	1	115037356	115039045
1_115038856_115040322	1	115038856	115040322
1_115049566_115051889	1	115049566	115051889
1_115066347_115067725	1	115066347	115067725
1_115079829_115081844	1	115079829	115081844
1_115108478_115110634	1	115108478	115110634
1_115114979_115116486	1	115114979	115116486
1_115119492_115121708	1	115119492	115121708
1_115122261_115123529	1	115122261	115123529
1_115195804_115197007	1	115195804	115197007
1_115209096_115210271	1	115209096	115210271
1_115248365_115250338	1	115248365	115250338
1_115271825_115273150	1	115271825	115273150
1_115284046_115285864	1	115284046	115285864
1_115296662_115298555	1	115296662	115298555
1_115323280_115326127	1	115323280	115326127
1_115337294_115338914	1	115337294	115338914
1_115406869_115410000	1	115406869	115410000
1_115445291_115447127	1	115445291	115447127
1_115475177_115478222	1	115475177	115478222
1_115510908_115512630	1	115510908	115512630
1_115533527_115535073	1	115533527	115535073
1_115563213_115564424	1	115563213	115564424
1_115568450_115569785	1	115568450	115569785
1_115598743_115600801	1	115598743	115600801
1_115606038_115608058	1	115606038	115608058
1_115611949_115613973	1	115611949	115613973
1_115655599_115658306	1	115655599	115658306
1_115678948_115680910	1	115678948	115680910
1_115696382_115698336	1	115696382	115698336
1_115714624_115717440	1	115714624	115717440
1_115725950_115727466	1	115725950	115727466
1_115775790_115779059	1	115775790	115779059
1_115800249_115802369	1	115800249	115802369
1_115806410_115808479	1	115806410	115808479
1_115913017_115915145	1	115913017	115915145
1_115939668_115942249	1	115939668	115942249
1_116194815_116197733	1	116194815	116197733
1_116212506_116214566	1	116212506	116214566
1_116227734_116229500	1	116227734	116229500
1_116234643_116236741	1	116234643	116236741
1_116335527_116337877	1	116335527	116337877
1_116519165_116520488	1	116519165	116520488
1_116521345_116523044	1	116521345	116523044
1_117080143_117081496	1	117080143	117081496
1_117305615_117307031	1	117305615	117307031
1_117329992_117331185	1	117329992	117331185
1_118389898_118391704	1	118389898	118391704
1_118395198_118396724	1	118395198	118396724
1_118402691_118403931	1	118402691	118403931
1_118405683_118407006	1	118405683	118407006
1_118407610_118408785	1	118407610	118408785
1_118458857_118461187	1	118458857	118461187
1_119287559_119288731	1	119287559	119288731
1_119317711_119318985	1	119317711	119318985
1_119319357_119321494	1	119319357	119321494
1_119695850_119697876	1	119695850	119697876
1_119797049_119798861	1	119797049	119798861
1_119833037_119834977	1	119833037	119834977
1_120098127_120100601	1	120098127	120100601
1_120141113_120142353	1	120141113	120142353
1_120144077_120145356	1	120144077	120145356
1_120331366_120332738	1	120331366	120332738
1_120749628_120750896	1	120749628	120750896
1_121159438_121161495	1	121159438	121161495
1_121177584_121178828	1	121177584	121178828
1_121470367_121472837	1	121470367	121472837
1_121700238_121702592	1	121700238	121702592
1_122880320_122882211	1	122880320	122882211
1_122910362_122912055	1	122910362	122912055
1_122951666_122953713	1	122951666	122953713
1_123040915_123042453	1	123040915	123042453
1_123046708_123048422	1	123046708	123048422
1_123117162_123118739	1	123117162	123118739
1_123335449_123336731	1	123335449	123336731
1_123374477_123375673	1	123374477	123375673
1_123747125_123748461	1	123747125	123748461
1_123772815_123776292	1	123772815	123776292
1_124075378_124077660	1	124075378	124077660
1_124116521_124118027	1	124116521	124118027
1_124209041_124210834	1	124209041	124210834
1_124227001_124228368	1	124227001	124228368
1_124242040_124244517	1	124242040	124244517
1_124270932_124272390	1	124270932	124272390
1_124411068_124413443	1	124411068	124413443
1_124662797_124664443	1	124662797	124664443
1_124689979_124692050	1	124689979	124692050
1_124695629_124698058	1	124695629	124698058
1_124738169_124740439	1	124738169	124740439
1_124831386_124834477	1	124831386	124834477
1_124838425_124840194	1	124838425	124840194
1_124856886_124858936	1	124856886	124858936
1_124905071_124907346	1	124905071	124907346
1_124918671_124920546	1	124918671	124920546
1_124932578_124934336	1	124932578	124934336
1_124937280_124939780	1	124937280	124939780
1_125257856_125259774	1	125257856	125259774
1_125260413_125262220	1	125260413	125262220
1_125264401_125267160	1	125264401	125267160
1_125286689_125290071	1	125286689	125290071
1_126265189_126267775	1	126265189	126267775
1_126469324_126470504	1	126469324	126470504
1_126493962_126496173	1	126493962	126496173
1_126500533_126502087	1	126500533	126502087
1_126675378_126676749	1	126675378	126676749
1_126701396_126702764	1	126701396	126702764
1_127083651_127085699	1	127083651	127085699
1_127107146_127108783	1	127107146	127108783
1_127152291_127154282	1	127152291	127154282
1_127354139_127356112	1	127354139	127356112
1_127356154_127357710	1	127356154	127357710
1_127365576_127367561	1	127365576	127367561
1_127376433_127378549	1	127376433	127378549
1_127529538_127531672	1	127529538	127531672
1_127785931_127787832	1	127785931	127787832
1_128133710_128136721	1	128133710	128136721
1_128188582_128190659	1	128188582	128190659
1_128384097_128385278	1	128384097	128385278
1_128393728_128395586	1	128393728	128395586
1_128440654_128441885	1	128440654	128441885
1_128441639_128443208	1	128441639	128443208
1_128449518_128451595	1	128449518	128451595
1_128457904_128461080	1	128457904	128461080
1_128470321_128472005	1	128470321	128472005
1_128473730_128475605	1	128473730	128475605
1_128772131_128774568	1	128772131	128774568
1_128793527_128794936	1	128793527	128794936
1_129242084_129245140	1	129242084	129245140
1_129346212_129348342	1	129346212	129348342
1_129620563_129623277	1	129620563	129623277
1_129861865_129864262	1	129861865	129864262
1_129873592_129874890	1	129873592	129874890
1_129940844_129942841	1	129940844	129942841
1_130090638_130093347	1	130090638	130093347
1_130157326_130159300	1	130157326	130159300
1_130171265_130172985	1	130171265	130172985
1_130288507_130289830	1	130288507	130289830
1_130321401_130323375	1	130321401	130323375
1_130464974_130466556	1	130464974	130466556
1_130548983_130550617	1	130548983	130550617
1_130993842_130996474	1	130993842	130996474
1_131311692_131313301	1	131311692	131313301
1_131377600_131380957	1	131377600	131380957
1_131428340_131430092	1	131428340	131430092
1_131463665_131465448	1	131463665	131465448
1_131584166_131585321	1	131584166	131585321
1_131635004_131636212	1	131635004	131636212
1_132267968_132269605	1	132267968	132269605
1_132321061_132322817	1	132321061	132322817
1_132876309_132878930	1	132876309	132878930
1_133568355_133570135	1	133568355	133570135
1_133580809_133582116	1	133580809	133582116
1_133759867_133763073	1	133759867	133763073
1_133799306_133800627	1	133799306	133800627
1_133825024_133827164	1	133825024	133827164
1_133826804_133827973	1	133826804	133827973
1_133941827_133943458	1	133941827	133943458
1_133945325_133947956	1	133945325	133947956
1_134044815_134046297	1	134044815	134046297
1_134333129_134334957	1	134333129	134334957
1_134412137_134414464	1	134412137	134414464
1_134471079_134472839	1	134471079	134472839
1_134475386_134476912	1	134475386	134476912
1_134492472_134495746	1	134492472	134495746
1_134509234_134512157	1	134509234	134512157
1_134631170_134632524	1	134631170	134632524
1_134653191_134656730	1	134653191	134656730
1_134686826_134688500	1	134686826	134688500
1_134748249_134750754	1	134748249	134750754
1_134916642_134918968	1	134916642	134918968
1_134920078_134922918	1	134920078	134922918
1_134925850_134927475	1	134925850	134927475
1_134941804_134946264	1	134941804	134946264
1_134951260_134956258	1	134951260	134956258
1_134956864_134958149	1	134956864	134958149
1_134979273_134981509	1	134979273	134981509
1_134981444_134982693	1	134981444	134982693
1_134984573_134986007	1	134984573	134986007
1_134987581_134990082	1	134987581	134990082
1_135017075_135018786	1	135017075	135018786
1_135043925_135045206	1	135043925	135045206
1_135203725_135205071	1	135203725	135205071
1_135264697_135266406	1	135264697	135266406
1_135272280_135274471	1	135272280	135274471
1_135326503_135327792	1	135326503	135327792
1_135432728_135434912	1	135432728	135434912
1_135497630_135499304	1	135497630	135499304
1_135529313_135531289	1	135529313	135531289
1_135578512_135581070	1	135578512	135581070
1_135743554_135745663	1	135743554	135745663
1_135759030_135761452	1	135759030	135761452
1_136121418_136122618	1	136121418	136122618
1_136172086_136173541	1	136172086	136173541
1_136194743_136196341	1	136194743	136196341
1_136234153_136236403	1	136234153	136236403
1_136254467_136256246	1	136254467	136256246
1_136282234_136283704	1	136282234	136283704
1_136304041_136305247	1	136304041	136305247
1_136304606_136305888	1	136304606	136305888
1_136316482_136317782	1	136316482	136317782
1_136484313_136487950	1	136484313	136487950
1_136520752_136522528	1	136520752	136522528
1_136523184_136524903	1	136523184	136524903
1_136532470_136535042	1	136532470	136535042
1_136544125_136545921	1	136544125	136545921
1_136553458_136555068	1	136553458	136555068
1_136600059_136601633	1	136600059	136601633
1_136620040_136621347	1	136620040	136621347
1_136627352_136629289	1	136627352	136629289
1_136843502_136845207	1	136843502	136845207
1_136859429_136862369	1	136859429	136862369
1_136897985_136900244	1	136897985	136900244
1_136904897_136906990	1	136904897	136906990
1_136911826_136913050	1	136911826	136913050
1_136942718_136944009	1	136942718	136944009
1_137432808_137435027	1	137432808	137435027
1_137456554_137459170	1	137456554	137459170
1_137536414_137538702	1	137536414	137538702
1_137579500_137581162	1	137579500	137581162
1_137595831_137598198	1	137595831	137598198
1_137602464_137603848	1	137602464	137603848
1_137608891_137610718	1	137608891	137610718
1_137618018_137619857	1	137618018	137619857
1_137631955_137633519	1	137631955	137633519
1_137657077_137658842	1	137657077	137658842
1_137661207_137662606	1	137661207	137662606
1_137717375_137719372	1	137717375	137719372
1_137765519_137768029	1	137765519	137768029
1_137774784_137775971	1	137774784	137775971
1_137777844_137779937	1	137777844	137779937
1_137788442_137790627	1	137788442	137790627
1_138720385_138722981	1	138720385	138722981
1_139090801_139092799	1	139090801	139092799
1_139144617_139145952	1	139144617	139145952
1_139258583_139260513	1	139258583	139260513
1_139358407_139360306	1	139358407	139360306
1_139578046_139580028	1	139578046	139580028
1_139739208_139740541	1	139739208	139740541
1_140269960_140272199	1	140269960	140272199
1_140289430_140290736	1	140289430	140290736
1_140303857_140305851	1	140303857	140305851
1_140335618_140337423	1	140335618	140337423
1_140339647_140341271	1	140339647	140341271
1_140350542_140351785	1	140350542	140351785
1_140373452_140374978	1	140373452	140374978
1_140381749_140383138	1	140381749	140383138
1_140385185_140386500	1	140385185	140386500
1_140400298_140403269	1	140400298	140403269
1_140407274_140408563	1	140407274	140408563
1_140412850_140414719	1	140412850	140414719
1_140414883_140417037	1	140414883	140417037
1_140434483_140436925	1	140434483	140436925
1_140455948_140457309	1	140455948	140457309
1_140492051_140494076	1	140492051	140494076
1_140541295_140543431	1	140541295	140543431
1_140702049_140703408	1	140702049	140703408
1_140705736_140707697	1	140705736	140707697
1_140721913_140723661	1	140721913	140723661
1_140912598_140915007	1	140912598	140915007
1_140970322_140971944	1	140970322	140971944
1_141094606_141096163	1	141094606	141096163
1_141201082_141202658	1	141201082	141202658
1_141210158_141211305	1	141210158	141211305
1_141219802_141221408	1	141219802	141221408
1_141288354_141289700	1	141288354	141289700
1_141299142_141301721	1	141299142	141301721
1_141302941_141304990	1	141302941	141304990
1_141308049_141311689	1	141308049	141311689
1_141384428_141386274	1	141384428	141386274
1_141453551_141454862	1	141453551	141454862
1_141557030_141559163	1	141557030	141559163
1_141912024_141913222	1	141912024	141913222
1_141913977_141915362	1	141913977	141915362
1_141916840_141918929	1	141916840	141918929
1_141972513_141974621	1	141972513	141974621
1_141978680_141980853	1	141978680	141980853
1_142214896_142216043	1	142214896	142216043
1_142231960_142233744	1	142231960	142233744
1_142353514_142356170	1	142353514	142356170
1_142365821_142367795	1	142365821	142367795
1_142368791_142370562	1	142368791	142370562
1_142373466_142375227	1	142373466	142375227
1_142377775_142380224	1	142377775	142380224
1_142508173_142509792	1	142508173	142509792
1_142514868_142516208	1	142514868	142516208
1_142653045_142654831	1	142653045	142654831
1_142668759_142670396	1	142668759	142670396
1_142707200_142708381	1	142707200	142708381
1_143559236_143562150	1	143559236	143562150
1_143571848_143573287	1	143571848	143573287
1_143596655_143598545	1	143596655	143598545
1_143654818_143656170	1	143654818	143656170
1_143941225_143944524	1	143941225	143944524
1_143985451_143987951	1	143985451	143987951
1_144235213_144237006	1	144235213	144237006
1_144780159_144781795	1	144780159	144781795
1_144799477_144801648	1	144799477	144801648
1_144814491_144816260	1	144814491	144816260
1_144892484_144894809	1	144892484	144894809
1_144926495_144928367	1	144926495	144928367
1_144939055_144940669	1	144939055	144940669
1_145192376_145193925	1	145192376	145193925
1_145302666_145305144	1	145302666	145305144
1_145316845_145318323	1	145316845	145318323
1_145382035_145383863	1	145382035	145383863
1_145406110_145407331	1	145406110	145407331
1_145417713_145418990	1	145417713	145418990
1_145419923_145422460	1	145419923	145422460
1_145428100_145430317	1	145428100	145430317
1_145439054_145440281	1	145439054	145440281
1_145446504_145448384	1	145446504	145448384
1_145449917_145451421	1	145449917	145451421
1_145457412_145458665	1	145457412	145458665
1_145528624_145530241	1	145528624	145530241
1_145533347_145537117	1	145533347	145537117
1_145591635_145593715	1	145591635	145593715
1_145603214_145605073	1	145603214	145605073
1_145628636_145630928	1	145628636	145630928
1_145643760_145646115	1	145643760	145646115
1_145668817_145671039	1	145668817	145671039
1_145673640_145675098	1	145673640	145675098
1_145712683_145714130	1	145712683	145714130
1_145878806_145882099	1	145878806	145882099
1_146054591_146056695	1	146054591	146056695
1_146234626_146236502	1	146234626	146236502
1_146346235_146347932	1	146346235	146347932
1_146568396_146569681	1	146568396	146569681
1_146589661_146591304	1	146589661	146591304
1_146629350_146631418	1	146629350	146631418
1_146651421_146654321	1	146651421	146654321
1_147112069_147114795	1	147112069	147114795
1_147162795_147164259	1	147162795	147164259
1_147168076_147170036	1	147168076	147170036
1_147400531_147401872	1	147400531	147401872
1_148890568_148892367	1	148890568	148892367
1_148921492_148923088	1	148921492	148923088
1_149460209_149462333	1	149460209	149462333
1_149479937_149481242	1	149479937	149481242
1_150020707_150021904	1	150020707	150021904
1_150023689_150025183	1	150023689	150025183
1_150031904_150033318	1	150031904	150033318
1_150166221_150168367	1	150166221	150168367
1_150276082_150277348	1	150276082	150277348
1_150295622_150297122	1	150295622	150297122
1_150409106_150411538	1	150409106	150411538
1_150548851_150550746	1	150548851	150550746
1_150552258_150553535	1	150552258	150553535
1_150597501_150599483	1	150597501	150599483
1_150600584_150601790	1	150600584	150601790
1_150604418_150606063	1	150604418	150606063
1_150713742_150716118	1	150713742	150716118
1_150741724_150743316	1	150741724	150743316
1_151839138_151842391	1	151839138	151842391
1_151905910_151907601	1	151905910	151907601
1_152055275_152056497	1	152055275	152056497
1_152160527_152162791	1	152160527	152162791
1_152272641_152273878	1	152272641	152273878
1_152326762_152328321	1	152326762	152328321
1_152353685_152355233	1	152353685	152355233
1_152362222_152364526	1	152362222	152364526
1_152378318_152380465	1	152378318	152380465
1_152519302_152521120	1	152519302	152521120
1_152534254_152535880	1	152534254	152535880
1_152549391_152552208	1	152549391	152552208
1_152567244_152568614	1	152567244	152568614
1_152590352_152592764	1	152590352	152592764
1_152599416_152600934	1	152599416	152600934
1_152605690_152607833	1	152605690	152607833
1_152671825_152673481	1	152671825	152673481
1_152696539_152698633	1	152696539	152698633
1_152782428_152783753	1	152782428	152783753
1_153249709_153251402	1	153249709	153251402
1_153292896_153294155	1	153292896	153294155
1_153377379_153379158	1	153377379	153379158
1_153452059_153453623	1	153452059	153453623
1_153475198_153478334	1	153475198	153478334
1_153677433_153679640	1	153677433	153679640
1_153698192_153700176	1	153698192	153700176
1_153805933_153807995	1	153805933	153807995
1_153842755_153844741	1	153842755	153844741
1_154223037_154224564	1	154223037	154224564
1_154366527_154368486	1	154366527	154368486
1_154737265_154738814	1	154737265	154738814
1_157521820_157523546	1	157521820	157523546
1_157830634_157832723	1	157830634	157832723
1_157833792_157834995	1	157833792	157834995
1_157840416_157841911	1	157840416	157841911
1_157886344_157887490	1	157886344	157887490
1_157889912_157891646	1	157889912	157891646
1_157903215_157905470	1	157903215	157905470
1_157908675_157910104	1	157908675	157910104
1_157952829_157954288	1	157952829	157954288
1_157988585_157989742	1	157988585	157989742
1_157989535_157990924	1	157989535	157990924
1_158156103_158157325	1	158156103	158157325
1_158175021_158176807	1	158175021	158176807
1_158181388_158183481	1	158181388	158183481
1_158193320_158196680	1	158193320	158196680
1_158238200_158239871	1	158238200	158239871
1_158244727_158247252	1	158244727	158247252
1_158260660_158261994	1	158260660	158261994
1_158267911_158269133	1	158267911	158269133
1_158288737_158290644	1	158288737	158290644
1_158399214_158401920	1	158399214	158401920
1_158419261_158420625	1	158419261	158420625
1_158443231_158444920	1	158443231	158444920
1_158524761_158526929	1	158524761	158526929
1_158595900_158597103	1	158595900	158597103
1_158964719_158966632	1	158964719	158966632
1_159066154_159067370	1	159066154	159067370
1_159161243_159162467	1	159161243	159162467
1_159164213_159165449	1	159164213	159165449
1_159400093_159401413	1	159400093	159401413
1_159444654_159446398	1	159444654	159446398
1_159539177_159540417	1	159539177	159540417
1_159599337_159600836	1	159599337	159600836
1_159599846_159601333	1	159599846	159601333
1_159871226_159872479	1	159871226	159872479
1_160058069_160059378	1	160058069	160059378
1_160144009_160145306	1	160144009	160145306
1_160337857_160339101	1	160337857	160339101
1_160449372_160450854	1	160449372	160450854
1_160503221_160504526	1	160503221	160504526
1_160540042_160541340	1	160540042	160541340
1_160587623_160589525	1	160587623	160589525
1_160594912_160596576	1	160594912	160596576
1_160598964_160600217	1	160598964	160600217
1_160612236_160613650	1	160612236	160613650
1_160729769_160731291	1	160729769	160731291
1_161003384_161004879	1	161003384	161004879
1_161022169_161024558	1	161022169	161024558
1_161063255_161064667	1	161063255	161064667
1_161130121_161131669	1	161130121	161131669
1_161143693_161144884	1	161143693	161144884
1_161170458_161171806	1	161170458	161171806
1_161174298_161175664	1	161174298	161175664
1_162050830_162052192	1	162050830	162052192
1_162052553_162055494	1	162052553	162055494
1_162396748_162398672	1	162396748	162398672
1_162412004_162414143	1	162412004	162414143
1_162514548_162516467	1	162514548	162516467
1_162720048_162721624	1	162720048	162721624
1_162723257_162724942	1	162723257	162724942
1_162729830_162732118	1	162729830	162732118
1_162759641_162760954	1	162759641	162760954
1_163310570_163312602	1	163310570	163312602
1_163374725_163377218	1	163374725	163377218
1_163377641_163378897	1	163377641	163378897
1_163635274_163637452	1	163635274	163637452
1_163643106_163645295	1	163643106	163645295
1_163772795_163775574	1	163772795	163775574
1_164157657_164159162	1	164157657	164159162
1_164212714_164215946	1	164212714	164215946
1_164310234_164312823	1	164310234	164312823
1_164314657_164316319	1	164314657	164316319
1_164319025_164321075	1	164319025	164321075
1_164620506_164621927	1	164620506	164621927
1_164757064_164759831	1	164757064	164759831
1_164761809_164763371	1	164761809	164763371
1_164772478_164774886	1	164772478	164774886
1_164780873_164782890	1	164780873	164782890
1_164783958_164785399	1	164783958	164785399
1_165533459_165536231	1	165533459	165536231
1_165544558_165546921	1	165544558	165546921
1_165683553_165686057	1	165683553	165686057
1_165698484_165700217	1	165698484	165700217
1_166089668_166092589	1	166089668	166092589
1_166421508_166423344	1	166421508	166423344
1_166527656_166529868	1	166527656	166529868
1_166637353_166640081	1	166637353	166640081
1_166650791_166653438	1	166650791	166653438
1_166657282_166659518	1	166657282	166659518
1_166701407_166702811	1	166701407	166702811
1_166703139_166705026	1	166703139	166705026
1_166706821_166708094	1	166706821	166708094
1_166719966_166721511	1	166719966	166721511
1_167620742_167622557	1	167620742	167622557
1_167626445_167628460	1	167626445	167628460
1_167672484_167673689	1	167672484	167673689
1_167793793_167795803	1	167793793	167795803
1_167808938_167810440	1	167808938	167810440
1_168032819_168034402	1	168032819	168034402
1_168048942_168050403	1	168048942	168050403
1_168246877_168248458	1	168246877	168248458
1_168416295_168418910	1	168416295	168418910
1_168628882_168630035	1	168628882	168630035
1_168631824_168634209	1	168631824	168634209
1_168664261_168665915	1	168664261	168665915
1_168715419_168717638	1	168715419	168717638
1_168810153_168812622	1	168810153	168812622
1_168913839_168916038	1	168913839	168916038
1_168918059_168919309	1	168918059	168919309
1_169056740_169058060	1	169056740	169058060
1_169058158_169059358	1	169058158	169059358
1_169081157_169082953	1	169081157	169082953
1_169135031_169136352	1	169135031	169136352
1_169219804_169221101	1	169219804	169221101
1_169261330_169262974	1	169261330	169262974
1_169265300_169266515	1	169265300	169266515
1_169363598_169364799	1	169363598	169364799
1_169376839_169378178	1	169376839	169378178
1_169622420_169623638	1	169622420	169623638
1_169692515_169693943	1	169692515	169693943
1_169781168_169782548	1	169781168	169782548
1_169834692_169837500	1	169834692	169837500
1_169936364_169937575	1	169936364	169937575
1_170019040_170020575	1	170019040	170020575
1_170075155_170076884	1	170075155	170076884
1_170093935_170095937	1	170093935	170095937
1_170122431_170123710	1	170122431	170123710
1_170169435_170170959	1	170169435	170170959
1_170248326_170251458	1	170248326	170251458
1_170254237_170255765	1	170254237	170255765
1_170257157_170258607	1	170257157	170258607
1_170295467_170296664	1	170295467	170296664
1_170299894_170301211	1	170299894	170301211
1_170334996_170337429	1	170334996	170337429
1_170337325_170338506	1	170337325	170338506
1_170356143_170358138	1	170356143	170358138
1_170369614_170371115	1	170369614	170371115
1_170637727_170639378	1	170637727	170639378
1_170673537_170675246	1	170673537	170675246
1_170727405_170729477	1	170727405	170729477
1_170856620_170858008	1	170856620	170858008
1_170905167_170907159	1	170905167	170907159
1_170910875_170912078	1	170910875	170912078
1_170957556_170958968	1	170957556	170958968
1_170975391_170977708	1	170975391	170977708
1_170994759_170997529	1	170994759	170997529
1_171100076_171101457	1	171100076	171101457
1_171586499_171587731	1	171586499	171587731
1_172274310_172276023	1	172274310	172276023
1_172411589_172413046	1	172411589	172413046
1_172413255_172414844	1	172413255	172414844
1_172534430_172535715	1	172534430	172535715
1_172638652_172640805	1	172638652	172640805
1_172678192_172679443	1	172678192	172679443
1_172681635_172683789	1	172681635	172683789
1_173242428_173243948	1	173242428	173243948
1_173299937_173301885	1	173299937	173301885
1_173435241_173436494	1	173435241	173436494
1_173710982_173712923	1	173710982	173712923
1_173786275_173788186	1	173786275	173788186
1_173792356_173794783	1	173792356	173794783
1_173822876_173825969	1	173822876	173825969
1_173865166_173867293	1	173865166	173867293
1_173869544_173871220	1	173869544	173871220
1_174050712_174053056	1	174050712	174053056
1_174311223_174312475	1	174311223	174312475
1_174416621_174418035	1	174416621	174418035
1_174421831_174425001	1	174421831	174425001
1_174597827_174599387	1	174597827	174599387
1_174800263_174802183	1	174800263	174802183
1_174807535_174809425	1	174807535	174809425
1_174927116_174930494	1	174927116	174930494
1_175451942_175453533	1	175451942	175453533
1_175455147_175456307	1	175455147	175456307
1_175461606_175463469	1	175461606	175463469
1_175463967_175465656	1	175463967	175465656
1_175513331_175514929	1	175513331	175514929
1_175533091_175534887	1	175533091	175534887
1_175539828_175541896	1	175539828	175541896
1_175544100_175545675	1	175544100	175545675
1_175976522_175979334	1	175976522	175979334
1_175978603_175980083	1	175978603	175980083
1_175982568_175985757	1	175982568	175985757
1_175998451_176000178	1	175998451	176000178
1_176030436_176032122	1	176030436	176032122
1_176080443_176082352	1	176080443	176082352
1_176098177_176099947	1	176098177	176099947
1_176111859_176113402	1	176111859	176113402
1_176113450_176115465	1	176113450	176115465
1_176124484_176126892	1	176124484	176126892
1_176151478_176153389	1	176151478	176153389
1_176158071_176159598	1	176158071	176159598
1_176164721_176166495	1	176164721	176166495
1_176194566_176196213	1	176194566	176196213
1_176237009_176240166	1	176237009	176240166
1_176258449_176261188	1	176258449	176261188
1_176262184_176263974	1	176262184	176263974
1_176270170_176271411	1	176270170	176271411
1_176292566_176294067	1	176292566	176294067
1_176657825_176659712	1	176657825	176659712
1_176716053_176719572	1	176716053	176719572
1_176729523_176731568	1	176729523	176731568
1_176786530_176787745	1	176786530	176787745
1_176796769_176798791	1	176796769	176798791
1_176992230_176993881	1	176992230	176993881
1_177021225_177022800	1	177021225	177022800
1_177028239_177029538	1	177028239	177029538
1_177045179_177046902	1	177045179	177046902
1_177234827_177237234	1	177234827	177237234
1_177421870_177423308	1	177421870	177423308
1_177444377_177446947	1	177444377	177446947
1_177464390_177466569	1	177464390	177466569
1_177756116_177759482	1	177756116	177759482
1_177782771_177785240	1	177782771	177785240
1_177788869_177790258	1	177788869	177790258
1_177857022_177858268	1	177857022	177858268
1_177865941_177867869	1	177865941	177867869
1_177968183_177969596	1	177968183	177969596
1_177969585_177973103	1	177969585	177973103
1_177987491_177989047	1	177987491	177989047
1_177996095_177998340	1	177996095	177998340
1_178026923_178028646	1	178026923	178028646
1_178242996_178244776	1	178242996	178244776
1_178264346_178265988	1	178264346	178265988
1_178266530_178269762	1	178266530	178269762
1_178487668_178489510	1	178487668	178489510
1_178510458_178511957	1	178510458	178511957
1_178522425_178524170	1	178522425	178524170
1_178546776_178547973	1	178546776	178547973
1_178609696_178611787	1	178609696	178611787
1_178629482_178631345	1	178629482	178631345
1_179017743_179019777	1	179017743	179019777
1_179024448_179026459	1	179024448	179026459
1_179028668_179030130	1	179028668	179030130
1_180491246_180495504	1	180491246	180495504
1_180502596_180505444	1	180502596	180505444
1_180506419_180509462	1	180506419	180509462
1_180515956_180521186	1	180515956	180521186
1_180527066_180528382	1	180527066	180528382
1_180530970_180535860	1	180530970	180535860
1_180538356_180553458	1	180538356	180553458
1_180572603_180574234	1	180572603	180574234
1_180580438_180582527	1	180580438	180582527
1_180599987_180601729	1	180599987	180601729
1_180619113_180620574	1	180619113	180620574
1_180644039_180647247	1	180644039	180647247
1_180668547_180670424	1	180668547	180670424
1_180970635_180974771	1	180970635	180974771
1_181000225_181001792	1	181000225	181001792
1_181027432_181030937	1	181027432	181030937
1_181068349_181070772	1	181068349	181070772
1_181155331_181156612	1	181155331	181156612
1_181354891_181356115	1	181354891	181356115
1_181360383_181361697	1	181360383	181361697
1_181942547_181958624	1	181942547	181958624
1_181964062_181965534	1	181964062	181965534
1_182739412_182740911	1	182739412	182740911
1_183190098_183191320	1	183190098	183191320
1_183623381_183625469	1	183623381	183625469
1_183673918_183675414	1	183673918	183675414
1_183679525_183681445	1	183679525	183681445
1_183783226_183784807	1	183783226	183784807
1_183803385_183805813	1	183803385	183805813
1_183809320_183811718	1	183809320	183811718
1_183825048_183826330	1	183825048	183826330
1_183837974_183840269	1	183837974	183840269
1_183873564_183875857	1	183873564	183875857
1_184091247_184092790	1	184091247	184092790
1_184225476_184227095	1	184225476	184227095
1_184538520_184539746	1	184538520	184539746
1_184618349_184619502	1	184618349	184619502
1_184922298_184923996	1	184922298	184923996
1_184924571_184926525	1	184924571	184926525
1_184943856_184945927	1	184943856	184945927
1_185079690_185081044	1	185079690	185081044
1_185153064_185154686	1	185153064	185154686
1_185169014_185170261	1	185169014	185170261
1_185194532_185195942	1	185194532	185195942
1_185336172_185337564	1	185336172	185337564
1_185338615_185340967	1	185338615	185340967
1_185574468_185575629	1	185574468	185575629
1_185588558_185590270	1	185588558	185590270
1_185596930_185598299	1	185596930	185598299
1_185600693_185602425	1	185600693	185602425
1_185609627_185610820	1	185609627	185610820
1_185624267_185627162	1	185624267	185627162
1_186208646_186210472	1	186208646	186210472
1_186211210_186212792	1	186211210	186212792
1_186304205_186306098	1	186304205	186306098
1_186309154_186310323	1	186309154	186310323
1_186310357_186311515	1	186310357	186311515
1_186314833_186316097	1	186314833	186316097
1_186426992_186428485	1	186426992	186428485
1_186448177_186449615	1	186448177	186449615
1_186498349_186500212	1	186498349	186500212
1_186587687_186589068	1	186587687	186589068
1_186607184_186608849	1	186607184	186608849
1_186662284_186663553	1	186662284	186663553
1_186721217_186723329	1	186721217	186723329
1_186728788_186731395	1	186728788	186731395
1_186817128_186818661	1	186817128	186818661
1_186830174_186831702	1	186830174	186831702
1_186842101_186845130	1	186842101	186845130
1_186851474_186853281	1	186851474	186853281
1_186919269_186920862	1	186919269	186920862
1_187292635_187294940	1	187292635	187294940
1_187324041_187325526	1	187324041	187325526
1_187328717_187330729	1	187328717	187330729
1_187336434_187337820	1	187336434	187337820
1_187351705_187353192	1	187351705	187353192
1_187379064_187380895	1	187379064	187380895
1_187396831_187398381	1	187396831	187398381
1_187408928_187410729	1	187408928	187410729
1_187457498_187459197	1	187457498	187459197
1_187459079_187460516	1	187459079	187460516
1_187482449_187484336	1	187482449	187484336
1_187504092_187505817	1	187504092	187505817
1_187537859_187539848	1	187537859	187539848
1_187539010_187541031	1	187539010	187541031
1_187543075_187544827	1	187543075	187544827
1_187551192_187552690	1	187551192	187552690
1_187555478_187557513	1	187555478	187557513
1_187562247_187563466	1	187562247	187563466
1_187590357_187592775	1	187590357	187592775
1_187625727_187628677	1	187625727	187628677
1_187657119_187658269	1	187657119	187658269
1_187700155_187701313	1	187700155	187701313
1_187992047_187993401	1	187992047	187993401
1_188017054_188019994	1	188017054	188019994
1_188253667_188256903	1	188253667	188256903
1_188958175_188960651	1	188958175	188960651
1_188969987_188971329	1	188969987	188971329
1_189013492_189015298	1	189013492	189015298
1_189089477_189091351	1	189089477	189091351
1_189110202_189111541	1	189110202	189111541
1_189396982_189398980	1	189396982	189398980
1_189405213_189407029	1	189405213	189407029
1_189410331_189411861	1	189410331	189411861
1_190461050_190463269	1	190461050	190463269
1_190763588_190765179	1	190763588	190765179
1_190772190_190774637	1	190772190	190774637
1_190952378_190953620	1	190952378	190953620
1_191135776_191138569	1	191135776	191138569
1_191256702_191258320	1	191256702	191258320
1_191310283_191311600	1	191310283	191311600
1_191481669_191483632	1	191481669	191483632
1_191487178_191488951	1	191487178	191488951
1_191497097_191499059	1	191497097	191499059
1_191499550_191501381	1	191499550	191501381
1_191504496_191507040	1	191504496	191507040
1_191510903_191513090	1	191510903	191513090
1_191530866_191532451	1	191530866	191532451
1_191758238_191759699	1	191758238	191759699
1_192147126_192148940	1	192147126	192148940
1_192182778_192184507	1	192182778	192184507
1_192609522_192610718	1	192609522	192610718
1_192720861_192722313	1	192720861	192722313
1_192733543_192734767	1	192733543	192734767
1_192738057_192739416	1	192738057	192739416
1_192742844_192744403	1	192742844	192744403
1_192748816_192750604	1	192748816	192750604
1_192752413_192755011	1	192752413	192755011
1_192769884_192772000	1	192769884	192772000
1_192796402_192798258	1	192796402	192798258
1_193039233_193041984	1	193039233	193041984
1_193050530_193052763	1	193050530	193052763
1_193393282_193395554	1	193393282	193395554
1_193487629_193489416	1	193487629	193489416
1_193756527_193758570	1	193756527	193758570
1_194248329_194251052	1	194248329	194251052
1_194274093_194275684	1	194274093	194275684
1_194343968_194345493	1	194343968	194345493
1_194350595_194352761	1	194350595	194352761
1_194453186_194455217	1	194453186	194455217
1_194503140_194504376	1	194503140	194504376
1_194652765_194655084	1	194652765	194655084
1_194799527_194800887	1	194799527	194800887
1_195276963_195278189	1	195276963	195278189
1_195329417_195330918	1	195329417	195330918
1_195427251_195428499	1	195427251	195428499
1_195613598_195615663	1	195613598	195615663
1_195691603_195692904	1	195691603	195692904
1_195693859_195695510	1	195693859	195695510
1_195699154_195702526	1	195699154	195702526
1_195711017_195716656	1	195711017	195716656
1_195890484_195892178	1	195890484	195892178
1_195892335_195893530	1	195892335	195893530
1_195898625_195900644	1	195898625	195900644
1_195900830_195902370	1	195900830	195902370
1_195986795_195988387	1	195986795	195988387
1_196132262_196133914	1	196132262	196133914
1_196145573_196146833	1	196145573	196146833
1_196221921_196223104	1	196221921	196223104
1_196226566_196228361	1	196226566	196228361
1_196239928_196242109	1	196239928	196242109
1_196247237_196248860	1	196247237	196248860
1_196253647_196255002	1	196253647	196255002
1_196276274_196278550	1	196276274	196278550
1_196350592_196351749	1	196350592	196351749
1_196635020_196637269	1	196635020	196637269
1_196726800_196728783	1	196726800	196728783
1_196781208_196783594	1	196781208	196783594
1_196792295_196794069	1	196792295	196794069
1_197487609_197489606	1	197487609	197489606
1_197625685_197629477	1	197625685	197629477
1_197634624_197637218	1	197634624	197637218
1_197651103_197652848	1	197651103	197652848
1_197705082_197707010	1	197705082	197707010
1_197711706_197713212	1	197711706	197713212
1_197723686_197725313	1	197723686	197725313
1_197897343_197899371	1	197897343	197899371
1_197940968_197943500	1	197940968	197943500
1_197949802_197951838	1	197949802	197951838
1_198052959_198054288	1	198052959	198054288
1_198144314_198145729	1	198144314	198145729
1_198270970_198272485	1	198270970	198272485
1_198278800_198280064	1	198278800	198280064
1_198537395_198538916	1	198537395	198538916
1_198568210_198569960	1	198568210	198569960
1_198581133_198582764	1	198581133	198582764
1_198668208_198670664	1	198668208	198670664
1_198674755_198676380	1	198674755	198676380
1_198687045_198688283	1	198687045	198688283
1_198817223_198818415	1	198817223	198818415
1_198818965_198820231	1	198818965	198820231
1_198821480_198824848	1	198821480	198824848
1_199068848_199070521	1	199068848	199070521
1_199082297_199084742	1	199082297	199084742
1_199088606_199089923	1	199088606	199089923
1_199633991_199635794	1	199633991	199635794
1_199724470_199726078	1	199724470	199726078
1_199755125_199756678	1	199755125	199756678
1_199762407_199764073	1	199762407	199764073
1_199774376_199776000	1	199774376	199776000
1_199777306_199778464	1	199777306	199778464
1_199837318_199839756	1	199837318	199839756
1_199967384_199969638	1	199967384	199969638
1_200015587_200016840	1	200015587	200016840
1_200018389_200021254	1	200018389	200021254
1_200376167_200377956	1	200376167	200377956
1_200403107_200405307	1	200403107	200405307
1_200432556_200434601	1	200432556	200434601
1_200475509_200477375	1	200475509	200477375
1_200484332_200486061	1	200484332	200486061
1_200553014_200555260	1	200553014	200555260
1_200560545_200562757	1	200560545	200562757
1_200703540_200706024	1	200703540	200706024
1_200710797_200712630	1	200710797	200712630
1_200721558_200723419	1	200721558	200723419
1_200751035_200754726	1	200751035	200754726
1_200754772_200756207	1	200754772	200756207
1_201393358_201394569	1	201393358	201394569
1_201395174_201396450	1	201395174	201396450
1_201423553_201425310	1	201423553	201425310
1_201563100_201567971	1	201563100	201567971
1_201568733_201570603	1	201568733	201570603
1_201819901_201821402	1	201819901	201821402
1_202166002_202167806	1	202166002	202167806
1_202190214_202193037	1	202190214	202193037
1_202301242_202303166	1	202301242	202303166
1_202324116_202325754	1	202324116	202325754
1_202331806_202333857	1	202331806	202333857
1_202340303_202341763	1	202340303	202341763
1_202565307_202566560	1	202565307	202566560
1_202567370_202568972	1	202567370	202568972
1_202573195_202574408	1	202573195	202574408
1_202627849_202630165	1	202627849	202630165
1_202690810_202692840	1	202690810	202692840
1_202752133_202754125	1	202752133	202754125
1_202832813_202835149	1	202832813	202835149
1_202844399_202845683	1	202844399	202845683
1_202849793_202851561	1	202849793	202851561
1_202851351_202852818	1	202851351	202852818
1_202943723_202945196	1	202943723	202945196
1_202950383_202951973	1	202950383	202951973
1_202954428_202957098	1	202954428	202957098
1_203071738_203073349	1	203071738	203073349
1_203088407_203090778	1	203088407	203090778
1_203100324_203103406	1	203100324	203103406
1_203112834_203114733	1	203112834	203114733
1_203115130_203116639	1	203115130	203116639
1_203297691_203299193	1	203297691	203299193
1_203599594_203601894	1	203599594	203601894
1_203670761_203672492	1	203670761	203672492
1_203875062_203876876	1	203875062	203876876
1_203902848_203904907	1	203902848	203904907
1_204164258_204166500	1	204164258	204166500
1_204167698_204169008	1	204167698	204169008
1_204179463_204181507	1	204179463	204181507
1_204191529_204192887	1	204191529	204192887
1_204204463_204206062	1	204204463	204206062
1_204366681_204368415	1	204366681	204368415
1_204370987_204376116	1	204370987	204376116
1_204441042_204442749	1	204441042	204442749
1_204459188_204461120	1	204459188	204461120
1_204488527_204490459	1	204488527	204490459
1_204506865_204508412	1	204506865	204508412
1_204556223_204558440	1	204556223	204558440
1_204898395_204900427	1	204898395	204900427
1_204910811_204913731	1	204910811	204913731
1_205275226_205277317	1	205275226	205277317
1_205303353_205305556	1	205303353	205305556
1_205337982_205339332	1	205337982	205339332
1_205344805_205346708	1	205344805	205346708
1_205348911_205350731	1	205348911	205350731
1_205357949_205359491	1	205357949	205359491
1_205400956_205402982	1	205400956	205402982
1_205428467_205430305	1	205428467	205430305
1_205454458_205456726	1	205454458	205456726
1_205479029_205481492	1	205479029	205481492
1_205515614_205517653	1	205515614	205517653
1_205517606_205518962	1	205517606	205518962
1_205522536_205524621	1	205522536	205524621
1_205531825_205533030	1	205531825	205533030
1_205694999_205698366	1	205694999	205698366
1_205699367_205700761	1	205699367	205700761
1_206306865_206309127	1	206306865	206309127
1_206320500_206322587	1	206320500	206322587
1_206737877_206739476	1	206737877	206739476
1_207422260_207423466	1	207422260	207423466
1_207427366_207428678	1	207427366	207428678
1_207732424_207734123	1	207732424	207734123
1_207863853_207868749	1	207863853	207868749
1_208058094_208059935	1	208058094	208059935
1_208067801_208070176	1	208067801	208070176
1_208079569_208081062	1	208079569	208081062
1_208089845_208091616	1	208089845	208091616
1_208101629_208103650	1	208101629	208103650
1_208132491_208133868	1	208132491	208133868
1_208267131_208268683	1	208267131	208268683
1_208270486_208271737	1	208270486	208271737
1_208271327_208273585	1	208271327	208273585
1_208287122_208289193	1	208287122	208289193
1_208346924_208348360	1	208346924	208348360
1_208355799_208357955	1	208355799	208357955
1_208369273_208372284	1	208369273	208372284
1_208379534_208381322	1	208379534	208381322
1_208524827_208527345	1	208524827	208527345
1_208576512_208578101	1	208576512	208578101
1_208578288_208579571	1	208578288	208579571
1_208626632_208628454	1	208626632	208628454
1_208646597_208648583	1	208646597	208648583
1_208817477_208819301	1	208817477	208819301
1_209011316_209012693	1	209011316	209012693
1_210099414_210100618	1	210099414	210100618
1_210113936_210116048	1	210113936	210116048
1_210189537_210191669	1	210189537	210191669
1_210288549_210290954	1	210288549	210290954
1_210400482_210402505	1	210400482	210402505
1_210478119_210480393	1	210478119	210480393
1_210918739_210920587	1	210918739	210920587
1_210919739_210920987	1	210919739	210920987
1_210948000_210949947	1	210948000	210949947
1_211015574_211017616	1	211015574	211017616
1_211036597_211038789	1	211036597	211038789
1_211066457_211068557	1	211066457	211068557
1_211108169_211110945	1	211108169	211110945
1_211242082_211243608	1	211242082	211243608
1_211271179_211272981	1	211271179	211272981
1_211280432_211282697	1	211280432	211282697
1_211284730_211286224	1	211284730	211286224
1_211530302_211532035	1	211530302	211532035
1_211615683_211618031	1	211615683	211618031
1_211625232_211626772	1	211625232	211626772
1_211659609_211661826	1	211659609	211661826
1_211704957_211708009	1	211704957	211708009
1_211714306_211715756	1	211714306	211715756
1_211944547_211945736	1	211944547	211945736
1_211956979_211959268	1	211956979	211959268
1_211962112_211964631	1	211962112	211964631
1_211980867_211982301	1	211980867	211982301
1_211984841_211986866	1	211984841	211986866
[truncated: 26,494 more rows]
