# Supplementary material for: Enhancer RNAs predict enhancer–gene regulatory links and are critical for enhancer function in neuronal systems
Source: Nucleic Acids Res. 2020 Aug 18;48(17):9550–70. doi: 10.1093/nar/gkaa671 (PMC7515708; doi:10.1093/nar/gkaa671)
Supplement: gkaa671_Supplemental_Files [file gkaa671_supplemental_files.zip › Supplementary Data Table 2 Revised.xlsx]

## Sheet: All
Supplementary Data Table 2. List and locations of all identified region-selective TAPEs
TAPE locations in Rn6
TAPE expression in CPKM for Cortex, Hippocamus, and Stiratum
TAPE ID	Chromosome	Start	End	Cortex	Hippocampus	Striatum
1477098..1478923	1	1477098	1478923	0.0237984	0.019391	0
3588949..3590949	1	3588949	3590949	0.206529	0.120387	0.282369
3768198..3772185	1	3768198	3772185	0.269745	0.152978	0.486916
4121254..4123071	1	4121254	4123071	0.00827466	0.00781653	0.058522
4141749..4143751	1	4141749	4143751	0.00139969	0.0057783	0.0425923
4144190..4145740	1	4144190	4145740	0.00657866	0.00549152	0.0470538
4300812..4302044	1	4300812	4302044	0.00803123	0.0592809	0.0124424
4307037..4308410	1	4307037	4308410	0	0.053231	0.00778152
4325405..4329389	1	4325405	4329389	0.0269641	0.0793101	0.0276881
8399637..8402434	1	8399637	8402434	0.0236565	0.0707945	0.0303022
8509969..8512100	1	8509969	8512100	0.0237344	0.0410806	0.00749456
10672711..10675513	1	10672711	10675513	0.0111931	0.0413803	0.0852671
11999973..12001522	1	11999973	12001522	0.181858	0.101983	0.0699199
12139545..12140833	1	12139545	12140833	0.107408	0.07211	0.0224582
12429787..12432213	1	12429787	12432213	0.0118389	0.0106802	0.0736929
12450538..12452862	1	12450538	12452862	0.0231609	0.0151297	0.0955164
13471509..13474201	1	13471509	13474201	0.542421	0.592965	0.119178
13550896..13552652	1	13550896	13552652	0.142828	0.104889	0.0205414
15085168..15086780	1	15085168	15086780	0.0728036	0.035606	0.226747
16212729..16214226	1	16212729	16214226	0.00632164	0	0.0627048
19379576..19380944	1	19379576	19380944	0.0108295	0	0.0713048
19398815..19400858	1	19398815	19400858	0	0.00583025	0.065349
19433452..19434859	1	19433452	19434859	0.00510097	0	0.0564551
20431632..20433568	1	20431632	20433568	0.164456	0.158923	0.431773
20502553..20504194	1	20502553	20504194	0.00279924	0.012512	0.0789102
24471269..24472817	1	24471269	24472817	0	0.00560893	0.0392737
24670995..24673471	1	24670995	24673471	0.00820968	0.00699742	0.0551225
24855826..24857320	1	24855826	24857320	0.0527266	0.143719	0.0863814
24882381..24891692	1	24882381	24891692	0.0494497	0.0890857	0.045135
25013294..25017607	1	25013294	25017607	0.0478517	0.0872556	0.0652918
29214434..29217114	1	29214434	29217114	0.113228	0.131585	0.0517004
35837083..35838841	1	35837083	35838841	0.0191232	0.0433218	0
35844018..35845780	1	35844018	35845780	0.0274313	0.0560646	0.00473836
35850499..35852744	1	35850499	35852744	0.00891728	0.0182007	0
35969343..35971062	1	35969343	35971062	0.0610005	0.0454081	0.00604992
35980364..35981962	1	35980364	35981962	0.0102407	0.0386997	0.00308333
38632435..38636797	1	38632435	38636797	0.0954136	0.0589287	0.0140156
38664505..38667070	1	38664505	38667070	0.16829	0.0674543	0.00192137
39119994..39124095	1	39119994	39124095	0.0172954	0.0100231	0.00140327
39170920..39175811	1	39170920	39175811	0.0129262	0.0239515	0.00336113
39257643..39269161	1	39257643	39269161	0.0431722	0.0499848	0.00489525
39517400..39545355	1	39517400	39545355	0.00177287	0.00021027	0
43262319..43263994	1	43262319	43263994	0.00988038	0	0.0356855
44174181..44175331	1	44174181	44175331	0.131841	0.0942651	0.303402
45103751..45105621	1	45103751	45105621	0	0.0400957	0.00545065
46988897..46990737	1	46988897	46990737	0.0378603	0.0303655	0.0974724
46997851..46999527	1	46997851	46999527	0.148394	0.267044	0.122078
47722260..47725173	1	47722260	47725173	0.0101034	0.00202293	0.110115
50555775..50558487	1	50555775	50558487	0.0775155	0.0319598	0.0379272
51161457..51163374	1	51161457	51163374	0.0880064	0.0154528	0.0272421
51165954..51167619	1	51165954	51167619	0.102814	0.0175806	0.0335373
51175986..51178080	1	51175986	51178080	0.115409	0.0292431	0.0145923
51197844..51199633	1	51197844	51199633	0.0540647	0.0177769	0
51200721..51202414	1	51200721	51202414	0.0568055	0.00347007	0.00296871
51279391..51281118	1	51279391	51281118	0.0188967	0	0.141952
51381883..51385337	1	51381883	51385337	0.0160483	0.0169839	0.101221
51462065..51463606	1	51462065	51463606	0.00346642	0.00578092	0.0422449
51514777..51517910	1	51514777	51517910	0.0840982	0.0644356	0.178887
52305429..52307990	1	52305429	52307990	0.013856	0.0330059	0.0908953
53227685..53230082	1	53227685	53230082	0.0347245	0.0364072	0.15445
53312942..53315857	1	53312942	53315857	0.0216759	0.022763	0.102763
53956357..53959420	1	53956357	53959420	0.012398	0.0555463	0.00164132
54192243..54197991	1	54192243	54197991	0.00250845	0.0141435	0
54240273..54246564	1	54240273	54246564	0	0.0138821	0
54899239..54902747	1	54899239	54902747	0	0.0149062	0.000702513
57151927..57153529	1	57151927	57153529	0.0133837	0.0401765	0.00336541
57852381..57854715	1	57852381	57854715	0.0253244	0.178893	0.00446413
58379081..58381193	1	58379081	58381193	0.00132682	0.032658	0.00510625
61762429..61764566	1	61762429	61764566	0.0282479	0.0187997	0.0799123
64200321..64202144	1	64200321	64202144	0.00538635	0.066943	0.00712919
64285809..64287396	1	64285809	64287396	0	0.0327758	0.00310806
65636291..65638730	1	65636291	65638730	0.341432	0.297327	0.531977
70054102..70056145	1	70054102	70056145	0.0922259	0.100055	0.283246
70056397..70059616	1	70056397	70059616	0.0763886	0.0690098	0.184661
70065319..70067457	1	70065319	70067457	0.0557214	0.0773779	0.191666
70081018..70083168	1	70081018	70083168	0.128767	0.0927141	0.335124
71265066..71266242	1	71265066	71266242	0.302156	0.199831	0.474658
78685858..78687387	1	78685858	78687387	0.0802472	0.0500026	0.0237499
78728291..78729944	1	78728291	78729944	0.13172	0.245759	0.249593
79788330..79789660	1	79788330	79789660	0.0612483	0.0243427	0.118816
80244059..80246180	1	80244059	80246180	0.113716	0.0804044	0.221689
81071628..81073783	1	81071628	81073783	0.182457	0.0864239	0.341768
81154344..81155674	1	81154344	81155674	0.319074	0.453986	0.196422
82287837..82289967	1	82287837	82289967	0.0370511	0.0983486	0.0310527
82360563..82361954	1	82360563	82361954	0.123882	0.206519	0.0580707
82365432..82367135	1	82365432	82367135	0.14041	0.18802	0.0367015
82378222..82380410	1	82378222	82380410	0.0710437	0.0773525	0.147942
82385161..82386434	1	82385161	82386434	0.12098	0.228314	0.129617
88858529..88860546	1	88858529	88860546	0.0138089	0.0379676	0.00532386
89521265..89523194	1	89521265	89523194	0.00515108	0.0562583	0.0292466
89648829..89650906	1	89648829	89650906	0.138202	0.254832	0.171979
90497184..90499409	1	90497184	90499409	0.143005	0.110383	0.0278169
93819154..93821020	1	93819154	93821020	0.0222986	0.062884	0.087008
94600123..94601804	1	94600123	94601804	0.143091	0.0514948	0.0190326
102890856..102892932	1	102890856	102892932	0.035251	0.0698626	0.015994
103024253..103025734	1	103024253	103025734	0.0328071	0.0765748	0.00194204
103055641..103057786	1	103055641	103057786	0.045044	0.126316	0.0192151
111398777..111401268	1	111398777	111401268	0.00214495	0.023104	0.00432966
115122261..115123529	1	115122261	115123529	0.0290582	0.00463224	0.0676509
115714624..115717440	1	115714624	115717440	0.0507284	0.10473	0.156103
116194815..116197733	1	116194815	116197733	0.0176149	0.0290849	0.0633822
117305615..117307031	1	117305615	117307031	0.124599	0.119169	0.314572
118407610..118408785	1	118407610	118408785	0.130574	0.131271	0.297941
118458857..118461187	1	118458857	118461187	0.191404	0.152394	0.342121
122951666..122953713	1	122951666	122953713	0	0.0179446	0.0239081
124411068..124413443	1	124411068	124413443	0.0789888	0.0502525	0.123431
125286689..125290071	1	125286689	125290071	0.0112232	0.0220342	0
128449518..128451595	1	128449518	128451595	0.00462892	0.00283678	0.0560105
130090638..130093347	1	130090638	130093347	0.00260959	0.0171744	0
131377600..131380957	1	131377600	131380957	0	0.0354298	0.00149762
131428340..131430092	1	131428340	131430092	0.0199022	0.066602	0.0122485
131463665..131465448	1	131463665	131465448	0.0376723	0.0487046	0
134492472..134495746	1	134492472	134495746	0.0206411	0.00260072	0.0188173
134509234..134512157	1	134509234	134512157	0.0655218	0.0187116	0.0624521
134748249..134750754	1	134748249	134750754	0.221157	0.123283	0.130455
136484313..136487950	1	136484313	136487950	0.00910941	0.0335834	0.00150512
136532470..136535042	1	136532470	136535042	0	0.023776	0
136553458..136555068	1	136553458	136555068	0.0176622	0.151637	0.00153018
137536414..137538702	1	137536414	137538702	0.0217551	0.0483042	0.00235682
137595831..137598198	1	137595831	137598198	0.0188456	0.0478905	0
140400298..140403269	1	140400298	140403269	0.0291435	0.00775224	0.0035013
140541295..140543431	1	140541295	140543431	0.00262384	0	0.0218185
141308049..141311689	1	141308049	141311689	0.0890135	0.180993	0.11541
142365821..142367795	1	142365821	142367795	0.0144346	0.0727142	0.0283312
142653045..142654831	1	142653045	142654831	0.00980061	0.0443668	0.00439987
143559236..143562150	1	143559236	143562150	0.0231365	0.0179785	0
144235213..144237006	1	144235213	144237006	0.127095	0.28687	0.0583283
145446504..145448384	1	145446504	145448384	0.0138875	0	0.0248492
145878806..145882099	1	145878806	145882099	0.00447123	0.0327707	0.024743
146629350..146631418	1	146629350	146631418	0.00271007	0.0339158	0
147112069..147114795	1	147112069	147114795	0.135161	0.0726273	0.0565022
152362222..152364526	1	152362222	152364526	0	0.0190619	0
153249709..153251402	1	153249709	153251402	0.0311085	0.166927	0.00928283
153377379..153379158	1	153377379	153379158	0.00403492	0.0695481	0.00151538
153475198..153478334	1	153475198	153478334	0.0212628	0.0958068	0.0125887
153677433..153679640	1	153677433	153679640	0.0119425	0.0237558	0
157903215..157905470	1	157903215	157905470	0.052077	0.051565	0.00893502
160449372..160450854	1	160449372	160450854	0.0305138	0.101723	0.0315458
160540042..160541340	1	160540042	160541340	0.0037517	0.0404191	0.00202768
160587623..160589525	1	160587623	160589525	0.00875038	0.0560622	0.0080589
160594912..160596576	1	160594912	160596576	0.010451	0.0525402	0
161003384..161004879	1	161003384	161004879	0.013502	0.0928462	0.0032992
161022169..161024558	1	161022169	161024558	0.00834745	0.0729353	0.00435392
161174298..161175664	1	161174298	161175664	0.0223369	0.0879593	0.00795199
162052553..162055494	1	162052553	162055494	0.18238	0.0781056	0.372116
163310570..163312602	1	163310570	163312602	0.245462	0.172886	0.130383
164780873..164782890	1	164780873	164782890	0.0701827	0.0130218	0.00649584
165533459..165536231	1	165533459	165536231	0.0467732	0.0954857	0.026779
170254237..170255765	1	170254237	170255765	0.0382496	0.0153636	0.00328908
175451942..175453533	1	175451942	175453533	0.018703	0.0329121	0
175533091..175534887	1	175533091	175534887	0.0410726	0.0358469	0.0013718
176270170..176271411	1	176270170	176271411	0.0022573	0.0467088	0.00424149
176729523..176731568	1	176729523	176731568	0.00754245	0.0407714	0
178629482..178631345	1	178629482	178631345	0.0222462	0.0536299	0.00289418
180538356..180553458	1	180538356	180553458	0.018375	0.00697122	0.00822879
180644039..180647247	1	180644039	180647247	0.17457	0.0920804	0.0969937
181942547..181958624	1	181942547	181958624	0.014205	0.00486333	0.00764286
183679525..183681445	1	183679525	183681445	0.0190264	0.039284	0.00642043
183837974..183840269	1	183837974	183840269	0.0515355	0.0385054	0.00692481
185624267..185627162	1	185624267	185627162	0.183434	0.157202	0.372098
187555478..187557513	1	187555478	187557513	0.00659528	0.0271237	0
189396982..189398980	1	189396982	189398980	0.0302535	0.109309	0.0157046
191487178..191488951	1	191487178	191488951	0.119671	0.0328923	0.0257684
191504496..191507040	1	191504496	191507040	0.0469041	0.00910642	0.00685085
192720861..192722313	1	192720861	192722313	0.00992503	0.0077728	0.0742254
192738057..192739416	1	192738057	192739416	0.00358342	0	0.0379896
193039233..193041984	1	193039233	193041984	0.0760486	0.147426	0.225006
194248329..194251052	1	194248329	194251052	0.129614	0.0584763	0.0379824
195613598..195615663	1	195613598	195615663	0.116048	0.0964841	0.194958
195691603..195692904	1	195691603	195692904	0.404714	0.433562	0.877372
195693859..195695510	1	195693859	195695510	0.137863	0.134751	0.298184
195699154..195702526	1	195699154	195702526	0.162604	0.197838	0.348475
195711017..195716656	1	195711017	195716656	0.18131	0.198093	0.324328
195898625..195900644	1	195898625	195900644	0.149051	0.0811292	0.217963
196276274..196278550	1	196276274	196278550	0.00520237	0	0.0338429
197634624..197637218	1	197634624	197637218	0.304524	0.108541	0.215572
198568210..198569960	1	198568210	198569960	0.00861048	0.0476206	0.0133515
198668208..198670664	1	198668208	198670664	0.0187138	0.0143356	0.158021
198674755..198676380	1	198674755	198676380	0.0256545	0.015867	0.121462
199082297..199084742	1	199082297	199084742	0.10029	0.0699587	0.186418
200560545..200562757	1	200560545	200562757	0.0118243	0.0382266	0
202331806..202333857	1	202331806	202333857	0.00860758	0.0225455	0
205522536..205524621	1	205522536	205524621	0.0125979	0.0448836	0.0097131
206737877..206739476	1	206737877	206739476	0.0154673	0	0.0262858
207422260..207423466	1	207422260	207423466	0.0079102	0	0.0547018
207427366..207428678	1	207427366	207428678	0.00371169	0.00211465	0.0525798
213855432..213857960	1	213855432	213857960	0.0758615	0.109187	0.0334329
215748353..215751333	1	215748353	215751333	0.0114553	0	0.0226347
218975749..218977684	1	218975749	218977684	0.0163892	0.0501554	0.00254661
219927794..219929391	1	219927794	219929391	0.00592604	0.0397912	0.00689871
219950208..219952581	1	219950208	219952581	0.0901088	0.101922	0.0497712
220810987..220812635	1	220810987	220812635	0.0389951	0.0354267	0.0976483
224771975..224774593	1	224771975	224774593	0.0170761	0.0520014	0.00401093
224890401..224892093	1	224890401	224892093	0.446999	0.52903	0.678628
225357077..225359339	1	225357077	225359339	0.0137999	0.0566993	0.0135331
225368596..225370433	1	225368596	225370433	0.0407092	0.111958	0.00459934
227096781..227098979	1	227096781	227098979	0.00464697	0.00772371	0.0419116
228443627..228446843	1	228443627	228446843	0.0567292	0.0600566	0.0194984
228760195..228763924	1	228760195	228763924	0.624498	0.427526	0.321965
232544390..232545972	1	232544390	232545972	0.00177105	0.0564002	0.0051119
236660915..236663235	1	236660915	236663235	0.00858051	0.0439645	0.039209
239062861..239065317	1	239062861	239065317	0.015586	0.0093256	0.0749556
239108814..239110735	1	239108814	239110735	0.00253562	0.0302465	0.00387622
239118231..239120266	1	239118231	239120266	0.0277083	0.0186479	0.0834196
239184798..239187122	1	239184798	239187122	0.0202217	0.0240384	0.0023551
241066642..241069533	1	241066642	241069533	0.00953992	0.0290921	0.00259133
241808184..241812088	1	241808184	241812088	0.0302964	0.0336276	0.00336788
242530282..242532604	1	242530282	242532604	0.0021314	0.0264807	0
243402243..243404424	1	243402243	243404424	0.0722082	0.0186232	0.0281651
244374392..244376610	1	244374392	244376610	0.0262287	0.00264908	0.00222425
244863774..244865590	1	244863774	244865590	0.0332536	0.00664692	0.0480341
245279321..245281670	1	245279321	245281670	0.0124712	0.00728809	0.0398847
245532788..245536086	1	245532788	245536086	0.0151619	0	0
245652251..245654264	1	245652251	245654264	0.013228	0.110155	0.00271878
245663700..245667524	1	245663700	245667524	0.00408933	0.0176644	0
248174288..248176587	1	248174288	248176587	0.00215272	0	0.0316316
253110251..253111456	1	253110251	253111456	0.0602944	0.0120911	0.104768
255302371..255304032	1	255302371	255304032	0	0	0.0332061
262019892..262021467	1	262019892	262021467	0.0663143	0.0331958	0.245113
263772932..263774581	1	263772932	263774581	0	0	0.0410996
264046693..264048016	1	264046693	264048016	0.00896173	0.0177218	0.126654
264048270..264051228	1	264048270	264051228	0.0456784	0.0175568	0.0741028
265042099..265044772	1	265042099	265044772	0.0880072	0.0404594	0.134257
266095978..266098703	1	266095978	266098703	0.467731	0.335988	0.327406
269411938..269414127	1	269411938	269414127	0	0.0210873	0
276009771..276013892	1	276009771	276013892	0.559276	0.295769	0.290066
277430160..277432869	1	277430160	277432869	0.0134976	0.0214558	0.116504
280400894..280402676	1	280400894	280402676	0.0197846	0.045811	0.0905316
280557319..280561269	1	280557319	280561269	0.0291656	0.0581852	0.00910945
281290074..281292924	1	281290074	281292924	0.0214848	0.17745	0.0113999
137877..140623	2	137877	140623	0.154599	0.0552939	0.0898312
434189..437908	2	434189	437908	0.00634779	0.00156804	0.0187172
544747..546363	2	544747	546363	0.121772	0.119986	0.0347281
1104454..1107777	2	1104454	1107777	0	0.00690738	0.0295603
3126280..3127583	2	3126280	3127583	0.042895	0.00226028	0.0454634
5552233..5554647	2	5552233	5554647	0.136205	0.171126	0.0267516
5556404..5558472	2	5556404	5558472	0.166652	0.242955	0.0174775
5559777..5561615	2	5559777	5561615	0.148286	0.253674	0.0148832
5561912..5565145	2	5561912	5565145	0.187848	0.256724	0.0260672
5724930..5727125	2	5724930	5727125	0.135231	0.0526385	0.023492
5730918..5736374	2	5730918	5736374	0.0817721	0.0276901	0.0194568
5840889..5843792	2	5840889	5843792	0.0644021	0.0398089	0.0150973
6350559..6352769	2	6350559	6352769	0.0458273	0.0747489	0.00987386
9751514..9753463	2	9751514	9753463	0.0123082	0	0.0359249
11858274..11862130	2	11858274	11862130	0.805668	0.417041	0.354396
12019689..12024273	2	12019689	12024273	0.213021	0.155268	0.14383
12251467..12253863	2	12251467	12253863	0.494034	0.313342	0.587642
12312889..12315227	2	12312889	12315227	0.141825	0.0933824	0.053515
12381078..12382306	2	12381078	12382306	0.143947	0.0977724	0.0541538
12425401..12426648	2	12425401	12426648	0.203845	0.304263	0.108255
12591527..12593062	2	12591527	12593062	0.595269	0.743787	0.190885
12593842..12597913	2	12593842	12597913	0.804777	0.94365	0.398162
12900380..12902840	2	12900380	12902840	0.00217197	0.0261346	0.00649339
12938939..12940386	2	12938939	12940386	0.0143488	0.0376715	0
13057463..13061582	2	13057463	13061582	0.210229	0.406563	0.0172887
13064105..13066306	2	13064105	13066306	0.175661	0.40902	0.0581584
13066657..13069054	2	13066657	13069054	0.197791	0.201818	0.005492
13213556..13215490	2	13213556	13215490	0.00118769	0.00303788	0.0474363
19523677..19525946	2	19523677	19525946	0.00218117	0.0280188	0
19816971..19818961	2	19816971	19818961	0.0209685	0.0407076	0.0951962
20391226..20394803	2	20391226	20394803	0	0.0426761	0
21723841..21725860	2	21723841	21725860	0.00277581	0.0215842	0.0233266
25158263..25159948	2	25158263	25159948	0.00582723	0	0.0510109
25286628..25288493	2	25286628	25288493	0.0596754	0.118239	0.0195292
25291902..25293461	2	25291902	25293461	0.083372	0.109598	0.0207088
25302060..25304352	2	25302060	25304352	0.0882492	0.201628	0.0258485
25531158..25533206	2	25531158	25533206	0.0158811	0.0528802	0.0159786
25534775..25536415	2	25534775	25536415	0	0.0813129	0.00671794
25540709..25542879	2	25540709	25542879	0.0165198	0.0466689	0
25725242..25728084	2	25725242	25728084	0	0.0093007	0.0354643
26873698..26875531	2	26873698	26875531	0.00265728	0.00320518	0.0398936
28193463..28195820	2	28193463	28195820	0.0138041	0.00742128	0.0540949
28203470..28204990	2	28203470	28204990	0.0162508	0.111705	0.0211743
28239594..28241016	2	28239594	28241016	0.00375631	0.124675	0.0075098
28844429..28848696	2	28844429	28848696	0.10797	0.118917	0.0122217
29845103..29847311	2	29845103	29847311	0.0423747	0.0607162	0.00951417
30892446..30895882	2	30892446	30895882	0.00633907	0.00242351	0.0243705
31867722..31871113	2	31867722	31871113	0.0202586	0.0660301	0.0122927
33065062..33067202	2	33065062	33067202	0.098976	0.0694483	0.0287979
33216315..33219608	2	33216315	33219608	0.11014	0.0609695	0.00724773
33450458..33453184	2	33450458	33453184	0.0557687	0.00419192	0.0225814
34594632..34596520	2	34594632	34596520	0.0128671	0.0045817	0.145088
34626694..34628150	2	34626694	34628150	0.00366865	0	0.0566278
36479944..36482538	2	36479944	36482538	0.000885618	0.0223924	0.0018999
38334454..38336363	2	38334454	38336363	0.027109	0.0301423	0.00275808
38336949..38338773	2	38336949	38338773	0.0104312	0.055261	0
38372510..38375592	2	38372510	38375592	0.0104777	0.0579711	0.00186708
38647059..38649211	2	38647059	38649211	0.0022997	0.03516	0
38695717..38696973	2	38695717	38696973	0.0652946	0.0744482	0.011159
39578842..39581536	2	39578842	39581536	0.0631005	0.0151253	0.0966406
41471743..41473216	2	41471743	41473216	0.101882	0.145866	0.226028
43301518..43304049	2	43301518	43304049	0.0951203	0.0589385	0.0331827
43480993..43483262	2	43480993	43483262	0.00656072	0.0130566	0.162884
43563604..43565280	2	43563604	43565280	0	0	0.0284171
43569684..43572488	2	43569684	43572488	0	0	0.017256
44237104..44239229	2	44237104	44239229	0.00462122	0.0248344	0.0420137
52498186..52501458	2	52498186	52501458	0.172006	0.140387	0.106369
55642385..55644864	2	55642385	55644864	0.00215533	0.0548172	0.00398032
56161877..56163720	2	56161877	56163720	0.0040065	0.0677905	0.00401341
57855474..57857517	2	57855474	57857517	0.0934518	0.0500024	0.012686
59198804..59201304	2	59198804	59201304	0.00771472	0.0348916	0
59967227..59969206	2	59967227	59969206	0	0.0265296	0.00290718
60509040..60510312	2	60509040	60510312	0.030837	0.0254285	0
61510040..61512289	2	61510040	61512289	0.00640936	0.0551505	0.00942063
62726095..62728782	2	62726095	62728782	0.0386098	0.0106771	0.0542087
80264372..80266132	2	80264372	80266132	0.411448	0.522517	0.385366
80904385..80906486	2	80904385	80906486	0.0267605	0.0290238	0.00352208
80910262..80912872	2	80910262	80912872	0.0180696	0.0491343	0.00608253
81474860..81477033	2	81474860	81477033	0.00955039	0.0251788	0
86416899..86418168	2	86416899	86418168	0.012255	0.013769	0.0733684
88978951..88980220	2	88978951	88980220	0.0525203	0.0205009	0.00197992
93064414..93068161	2	93064414	93068161	0.0243789	0.0132311	0
94807168..94809543	2	94807168	94809543	0.00835189	0.0244904	0.00207727
101179850..101182046	2	101179850	101182046	0.0564899	0.0172784	0.18152
102301454..102303239	2	102301454	102303239	0.179863	0.106384	0.443079
102671790..102675016	2	102671790	102675016	0.0125686	0.0208179	0
102680053..102681830	2	102680053	102681830	0.232958	0.22549	0.00725284
103351966..103353389	2	103351966	103353389	0.0362244	0.0285592	0
103378784..103382095	2	103378784	103382095	0.0742756	0.0833069	0.00314348
103530298..103535002	2	103530298	103535002	0.0149599	0.0192326	0.00387573
103736396..103738983	2	103736396	103738983	0.0190497	0.0370478	0
103789318..103793527	2	103789318	103793527	0.00117607	0.0123965	0.000683635
106781862..106784682	2	106781862	106784682	0.00175514	0.0379984	0.0106934
109256286..109259690	2	109256286	109259690	0	0.00171311	0.0158811
109403041..109404576	2	109403041	109404576	0	0.00373751	0.0355616
109427445..109429258	2	109427445	109429258	0.0221852	0.0094514	0.117714
111971050..111974105	2	111971050	111974105	0.559636	0.645773	0.281061
113931200..113933092	2	113931200	113933092	0.0170104	0.0216503	0
119020257..119022983	2	119020257	119022983	0.188518	0.0598862	0.217418
119709107..119712010	2	119709107	119712010	0.0342487	0.00290064	0.0037154
119716034..119718255	2	119716034	119718255	0.0889782	0.00262517	0
119726542..119728038	2	119726542	119728038	0.0412138	0	0
120658825..120660658	2	120658825	120660658	0.00901952	0	0.0716464
121222143..121223427	2	121222143	121223427	0.00379257	0.0135954	0.0506619
124637103..124638776	2	124637103	124638776	0.123713	0.225926	0.0460087
125473440..125475671	2	125473440	125475671	0.00873379	0.0521315	0.00220889
126072656..126075184	2	126072656	126075184	0.0105223	0.0356099	0.0019516
126967241..126971126	2	126967241	126971126	0.0192308	0.0388098	0
127016335..127019391	2	127016335	127019391	0.00597153	0.0171248	0
128145764..128148136	2	128145764	128148136	0	0	0.0682874
128325645..128327102	2	128325645	128327102	0.00718834	0	0.0457417
129790683..129794078	2	129790683	129794078	0.0182224	0	0.00148086
141369313..141371188	2	141369313	141371188	0.00131963	0.0189685	0.0594722
142041128..142043416	2	142041128	142043416	0.00216306	0.0051164	0.0321715
143275720..143278611	2	143275720	143278611	0.0219784	0	0.00085332
143356184..143357994	2	143356184	143357994	0	0	0.0261512
144367735..144370195	2	144367735	144370195	0.00186768	0.0260657	0.00620854
144385622..144388790	2	144385622	144388790	0.0317323	0.0295831	0.00328533
144392183..144393945	2	144392183	144393945	0.018585	0.0529485	0.0016325
144402743..144403919	2	144402743	144403919	0.0488773	0.0763423	0.00229174
144406259..144408012	2	144406259	144408012	0.0444537	0.0491038	0.0100914
144941790..144943747	2	144941790	144943747	0.112843	0.162825	0.314142
144964079..144966721	2	144964079	144966721	0.0438212	0.0494714	0.167116
144992834..144995076	2	144992834	144995076	0.133399	0.0352958	0.158323
145002277..145003465	2	145002277	145003465	0.248235	0.121972	0.277048
145903648..145906309	2	145903648	145906309	0.0232819	0.00870617	0
145911804..145913972	2	145911804	145913972	0.0285611	0.00264676	0
146104151..146107785	2	146104151	146107785	0.022321	0.0151149	0.0746585
148200023..148201382	2	148200023	148201382	0.0653251	0.143881	0.0381024
148277281..148280242	2	148277281	148280242	0.00654028	0.0178331	0
148326846..148328052	2	148326846	148328052	0.0433266	0.0677042	0
148341423..148343413	2	148341423	148343413	0	0.0282819	0.00264587
148357364..148358645	2	148357364	148358645	0.00823588	0.0568878	0.00213558
152504374..152506187	2	152504374	152506187	0.0124664	0.0558842	0
154463983..154467103	2	154463983	154467103	0.434865	0.528972	0.148872
154467238..154468564	2	154467238	154468564	0.313031	0.458841	0.133195
156208007..156214019	2	156208007	156214019	0.00856757	0.00389409	0.0363997
156435468..156437881	2	156435468	156437881	0.0530106	0.0387818	0.0066518
156533426..156537844	2	156533426	156537844	0.0314223	0.0097373	0.00409829
157006861..157009925	2	157006861	157009925	0.203539	0.189131	0.113079
157043146..157044375	2	157043146	157044375	0.0497006	0.0144812	0
157141434..157144260	2	157141434	157144260	0.0782834	0.0706773	0.0142279
157192840..157194689	2	157192840	157194689	0.00838359	0.00769353	0.0438307
157631975..157634056	2	157631975	157634056	0.00234076	0	0.0437344
161595295..161602250	2	161595295	161602250	0.0108768	0.0145113	0.00293296
161669026..161670304	2	161669026	161670304	0.0595011	0.0659116	0.0125775
164590492..164592336	2	164590492	164592336	0.0179703	0.00957065	0.0563283
164977882..164979813	2	164977882	164979813	0.00252249	0.0584821	0.00543717
166927923..166930236	2	166927923	166930236	0	0.0227397	0
167390327..167392920	2	167390327	167392920	0.00851002	0.0406224	0.0517087
167492310..167493800	2	167492310	167493800	0	0.00405012	0.036688
171080075..171081351	2	171080075	171081351	0.0953439	0.175991	0.0697626
173369461..173371614	2	173369461	173371614	0.00337464	0.00140175	0.0266692
173421766..173423637	2	173421766	173423637	0.0970261	0.216115	0.0341817
178925035..178928126	2	178925035	178928126	0.00553808	0.0123722	0.0372113
179072036..179075770	2	179072036	179075770	0.0211275	0.0527715	0.0469281
179107313..179109176	2	179107313	179109176	0.00261451	0.0217873	0.0769042
179124392..179126393	2	179124392	179126393	0	0.00301635	0.0349292
179147875..179149362	2	179147875	179149362	0.0133476	0.00196006	0.0491853
179153961..179156554	2	179153961	179156554	0.0190884	0.00227248	0.0494463
179160622..179162309	2	179160622	179162309	0.00435372	0.00678192	0.0491724
179188110..179189997	2	179188110	179189997	0.00593977	0	0.0316823
179196134..179197336	2	179196134	179197336	0.0140455	0.0146406	0.105833
179198138..179200164	2	179198138	179200164	0.0212466	0.0112568	0.0792732
179547032..179548665	2	179547032	179548665	0.0462246	0.0480315	0.210731
179549668..179550889	2	179549668	179550889	0.0669183	0.061906	0.192737
181107164..181108584	2	181107164	181108584	0.0213005	0	0.140493
181184708..181186500	2	181184708	181186500	0.0025635	0	0.0553106
181212224..181214245	2	181212224	181214245	0.00663491	0.00290717	0.0322983
181215306..181216674	2	181215306	181216674	0.00780895	0.00615301	0.122812
181223146..181226053	2	181223146	181226053	0.00249293	0.00808987	0.0487445
181258491..181261201	2	181258491	181261201	0.0129606	0.00326161	0.0448852
181281884..181283655	2	181281884	181283655	0.00129694	0.00323974	0.0341817
181537034..181539619	2	181537034	181539619	0.0601733	0.3088	0.00970394
182135641..182138203	2	182135641	182138203	0.00218773	0.00216663	0.0523978
184177854..184179612	2	184177854	184179612	0.0427219	0	0.0107816
184508178..184510414	2	184508178	184510414	0.0102852	0.00269947	0.0305519
187332673..187334800	2	187332673	187334800	0.019146	0.00269775	0.0409751
189193250..189195650	2	189193250	189195650	0.0437848	0.0875797	0.0132691
189740448..189742149	2	189740448	189742149	0.0626606	0.00709603	0.0575261
191984004..191986918	2	191984004	191986918	0.130623	0.618272	0.143993
194605880..194607370	2	194605880	194607370	0.0482216	0.0838326	0.0176289
195980531..195983084	2	195980531	195983084	0.0740622	0.0252671	0.096575
196192742..196194791	2	196192742	196194791	0.160088	0.195482	0.314817
197135805..197141735	2	197135805	197141735	0.0136526	0.00300596	0.00167086
197201225..197202580	2	197201225	197202580	0.0481451	0.0642083	0.00786334
198093192..198095729	2	198093192	198095729	0.0955301	0.021802	0.0360509
198423704..198425815	2	198423704	198425815	0.160649	0.0636744	0.0949401
199855818..199858459	2	199855818	199858459	0.611487	0.40579	0.398213
203534794..203537853	2	203534794	203537853	0	0.00187608	0.0375114
204380637..204383844	2	204380637	204383844	0	0.0145151	0
206061851..206063099	2	206061851	206063099	0.0336922	0.00470641	0.0708653
206174269..206176371	2	206174269	206176371	0.00115869	0.00287148	0.0286229
207137951..207139616	2	207137951	207139616	0.145073	0.11221	0.0278922
207844647..207846424	2	207844647	207846424	0.00278473	0	0.0481386
210205822..210209451	2	210205822	210209451	0.0520708	0.0910768	0.0116599
210243731..210244957	2	210243731	210244957	0.0661804	0.248242	0.0150184
210599143..210600641	2	210599143	210600641	0	0.0288941	0.0105443
210964508..210966787	2	210964508	210966787	0.0167106	0.0179924	0.0617921
211023684..211026797	2	211023684	211026797	0.0149121	0.00184355	0.0263569
214946080..214948086	2	214946080	214948086	0.0128193	0.0359919	0.00382332
215390019..215392234	2	215390019	215392234	0.0049424	0.0315397	0.00356819
218039108..218040907	2	218039108	218040907	0.0277851	0.00326573	0.0582451
218044989..218047639	2	218044989	218047639	0.018432	0.00319488	0.056396
218593960..218595540	2	218593960	218595540	0	0.00190978	0.0505909
218781391..218782636	2	218781391	218782636	0.098158	0.0328015	0.0208658
220251091..220252720	2	220251091	220252720	0	0.00364167	0.109887
220375842..220379288	2	220375842	220379288	0.0503269	0.0252258	0.164197
220917570..220919605	2	220917570	220919605	0.0162545	0	0.0256546
221210475..221214331	2	221210475	221214331	0.0178302	0.0265078	0
223975325..223976622	2	223975325	223976622	0.00813436	0.0442508	0
224002035..224004320	2	224002035	224004320	0.0225823	0.0619214	0.0179673
224039696..224042123	2	224039696	224042123	0.052917	0.136674	0.039691
224071719..224072939	2	224071719	224072939	0.0185387	0.0377883	0.0879071
224088655..224090938	2	224088655	224090938	0.00510873	0.0331478	0.00223252
224130906..224133077	2	224130906	224133077	0.0162151	0.0657643	0.00943851
224137461..224139151	2	224137461	224139151	0.0144565	0.0834277	0.00319028
224147451..224149072	2	224147451	224149072	0.0263843	0.0427205	0
224288460..224289735	2	224288460	224289735	0.0765993	0.231178	0.0181099
225988464..225990248	2	225988464	225990248	0	0	0.0278941
227165624..227166870	2	227165624	227166870	0.0944659	0.0117027	0.0748398
227251998..227254713	2	227251998	227254713	0.0318658	0.060906	0.118371
231718514..231720942	2	231718514	231720942	0.322784	0.213334	0.122703
231967491..231969113	2	231967491	231969113	0.0632193	0.0735983	0
234691770..234693291	2	234691770	234693291	0.0202339	0.0151449	0.093653
234713323..234715143	2	234713323	234715143	0.00802875	0.0207633	0.0653207
234727953..234730499	2	234727953	234730499	0.00921859	0.032917	0.0416926
235965652..235968475	2	235965652	235968475	0.00175328	0	0.0209942
237961705..237963596	2	237961705	237963596	0.031941	0.00308305	0.0508265
238822314..238823587	2	238822314	238823587	0.0119991	0	0.0439219
240120651..240122411	2	240120651	240122411	0.0441456	0.0878199	0.0213506
240929425..240933527	2	240929425	240933527	0	0.0160618	0.00248685
241547357..241549212	2	241547357	241549212	0.00792855	0.0412129	0.00531276
242313809..242316587	2	242313809	242316587	0.00824504	0.0425165	0.0313754
242738909..242740946	2	242738909	242740946	0.011778	0.0372555	0.00246761
242846938..242848507	2	242846938	242848507	0.00641563	0.105593	0
243335828..243338123	2	243335828	243338123	0.004387	0.0335579	0.0459927
243338160..243339697	2	243338160	243339697	0.0835097	0.202955	0.0730352
244401893..244404849	2	244401893	244404849	0.192062	0.0795361	0.220036
247475718..247477143	2	247475718	247477143	0.117298	0.0123582	0.0341567
250351816..250353961	2	250351816	250353961	0.0262748	0.0815491	0.0281165
254146916..254149478	2	254146916	254149478	0.0535526	0.007874	0.0619937
254175235..254177279	2	254175235	254177279	0.132063	0	0.0839094
254308974..254311124	2	254308974	254311124	0.0187764	0.0028074	0.0326951
254343497..254345868	2	254343497	254345868	0.183554	0.00495641	0.110499
254530148..254533893	2	254530148	254533893	0.420903	0.0124046	0.326142
256163800..256167095	2	256163800	256167095	0	0.00174175	0.0213258
257872656..257874586	2	257872656	257874586	0.012282	0.0575465	0
257890232..257893694	2	257890232	257893694	0.017657	0.0481063	0.00142524
257899877..257902636	2	257899877	257902636	0.0208407	0.0838171	0
258007376..258009502	2	258007376	258009502	0.172412	0.426138	0.203402
258010059..258012442	2	258010059	258012442	0.173541	0.423824	0.194193
2378936..2380501	3	2378936	2380501	0.0732104	0.0261735	0.0150914
2735522..2737044	3	2735522	2737044	0.186903	0.124018	0.0671605
3700906..3702238	3	3700906	3702238	0.0359575	0.0391731	0.186628
5695074..5696939	3	5695074	5696939	0.00819229	0.00477716	0.0811465
6997853..6999625	3	6997853	6999625	0	0.0362788	0
8313519..8316629	3	8313519	8316629	0.0613426	0.0222994	0.0285579
9483883..9487900	3	9483883	9487900	0.0395369	0.0318538	0.1092
9515483..9516994	3	9515483	9516994	0.0253528	0	0.04118
9537247..9539263	3	9537247	9539263	0.0326014	0.00880846	0.0579763
9604206..9606393	3	9604206	9606393	0.0043962	0.0106053	0.0610193
13166979..13169581	3	13166979	13169581	0.0111527	0.0411693	0.0757722
14863823..14865701	3	14863823	14865701	0.00259364	0.0314146	0
15102122..15105831	3	15102122	15105831	0.0302306	0.0418002	0.0980949
23119867..23123498	3	23119867	23123498	0.290508	0.106196	0.197862
23156395..23158113	3	23156395	23158113	0.410088	0.19312	0.173395
23191726..23192989	3	23191726	23192989	0.192453	0.071422	0.0928625
28160841..28163060	3	28160841	28163060	0.0578081	0.00534768	0
29238467..29240150	3	29238467	29240150	0.00317412	0.0342356	0
29243022..29245390	3	29243022	29245390	0.0151815	0.046987	0
29310319..29312470	3	29310319	29312470	0.00226462	0.0232871	0
30033717..30035388	3	30033717	30035388	0.00888382	0.072043	0.0063772
30056431..30058892	3	30056431	30058892	0	0.0490698	0
30069955..30073204	3	30069955	30073204	0.00619113	0.0152299	0
31784210..31785849	3	31784210	31785849	0.0174482	0.047324	0.00321215
31805583..31808914	3	31805583	31808914	0.00457615	0.0478787	0
32528120..32530460	3	32528120	32530460	0.00407843	0.0275272	0.00425427
33762303..33764110	3	33762303	33764110	0.0136659	0.028861	0
36099557..36101917	3	36099557	36101917	0.0020971	0.034639	0.00522277
38399364..38402194	3	38399364	38402194	0.970511	0.912941	0.783595
39590005..39591822	3	39590005	39591822	0.0413713	0.00647939	0.00819298
43181916..43184359	3	43181916	43184359	0.055382	0.0818531	0.0190952
51514035..51515923	3	51514035	51515923	0.00243322	0.00927154	0.0331289
52273582..52275169	3	52273582	52275169	0.0248493	0.0519738	0.00331733
52731983..52734283	3	52731983	52734283	0.146971	0.0405677	0.0994738
56321008..56322828	3	56321008	56322828	0.00252408	0.00646872	0.0320155
57181203..57183674	3	57181203	57183674	0.00618398	0	0.0240492
57192173..57193739	3	57192173	57193739	0.00657082	0	0.0333369
57766442..57768613	3	57766442	57768613	0	0.0224918	0.00498105
58254989..58256463	3	58254989	58256463	0.00486926	0.0513393	0.00780503
58386863..58388731	3	58386863	58388731	0	0.0466034	0
58389801..58391456	3	58389801	58391456	0.0122617	0.0541463	0
58429282..58431326	3	58429282	58431326	0.0369746	0.115437	0.0280228
58617390..58619208	3	58617390	58619208	0	0.0256461	0
59972614..59974611	3	59972614	59974611	0.0100496	0.0188826	0.13038
60405540..60408905	3	60405540	60408905	0.40502	0.216345	0.115625
60675025..60678267	3	60675025	60678267	0.0786252	0.0684123	0.169139
63566433..63567838	3	63566433	63567838	0.0491202	0.0583018	0.165403
63725831..63728456	3	63725831	63728456	0.0077068	0	0.0256625
66397547..66400266	3	66397547	66400266	0.011293	0.0464394	0
66560894..66562153	3	66560894	66562153	0.00837968	0.0483234	0.00613204
67811948..67813832	3	67811948	67813832	0.0190091	0.0386047	0.00305369
67818680..67821005	3	67818680	67821005	0.0200743	0.0994081	0.019863
67829283..67831678	3	67829283	67831678	0.0438975	0.136353	0.00209891
67837869..67840232	3	67837869	67840232	0.0136561	0.0317967	0.00353372
71654881..71658509	3	71654881	71658509	0	0.00942512	0.0118483
72269575..72270873	3	72269575	72270873	0.0413981	0.0972043	0.00759495
76979373..76981953	3	76979373	76981953	0.251866	0.203757	0.142413
80968923..80972016	3	80968923	80972016	0.712033	0.708188	1.09992
81596506..81598481	3	81596506	81598481	0.0170732	0.088296	0.021417
82912930..82914854	3	82912930	82914854	0.0698637	0.0195764	0.0911044
94495032..94496742	3	94495032	94496742	0.00209882	0.0288398	0.00473967
95699687..95701983	3	95699687	95701983	0.0472503	0.0607701	0.0120968
97675235..97677837	3	97675235	97677837	0.0397966	0.0792818	0.147251
97965185..97966907	3	97965185	97966907	0.00593075	0	0.028617
98477863..98479101	3	98477863	98479101	0.0077059	0	0.0841426
98494532..98495942	3	98494532	98495942	0.0127253	0.00624908	0.0656041
98554137..98555605	3	98554137	98555605	0.0395573	0.0079093	0.0903861
98563097..98564826	3	98563097	98564826	0.011577	0.00834049	0.0590388
98577869..98579491	3	98577869	98579491	0.0280169	0.00549241	0.0666386
98579335..98580609	3	98579335	98580609	0.026549	0	0.0664203
98609969..98611385	3	98609969	98611385	0.0180271	0.00416007	0.0595387
98648706..98649938	3	98648706	98649938	0.00197626	0.00465598	0.0613296
98669556..98670835	3	98669556	98670835	0.00438058	0.00905608	0.0617949
98713569..98715174	3	98713569	98715174	0.00755505	0	0.0334095
100858548..100860639	3	100858548	100860639	0.0225062	0.00969592	0
100875562..100877755	3	100875562	100877755	0.00465756	0.02235	0
101658349..101661808	3	101658349	101661808	0	0.0149848	0.00155918
103960540..103962420	3	103960540	103962420	0.0162097	0.0248954	0.0817661
105435650..105437592	3	105435650	105437592	0.0821554	0.0179344	0.0353869
105454236..105456562	3	105454236	105456562	0.0479426	0.0908974	0.122205
105741173..105743226	3	105741173	105743226	0.0280718	0.0154388	0.169564
105752939..105755213	3	105752939	105755213	0.0186038	0.0127965	0.0679441
105798992..105800160	3	105798992	105800160	0.00959306	0.0126496	0.0901165
105822115..105823766	3	105822115	105823766	0.00594716	0.0087809	0.0956454
105832233..105834324	3	105832233	105834324	0.0302622	0.0097677	0.0572219
105856184..105858290	3	105856184	105858290	0.0204201	0.00286603	0.116149
105871350..105873738	3	105871350	105873738	0.0187387	0.00240302	0.0356286
105902487..105904215	3	105902487	105904215	0.0212914	0.0185016	0.196227
106935262..106937676	3	106935262	106937676	0	0	0.0276027
107339034..107341235	3	107339034	107341235	0.0451495	0.0291111	0.0914233
108000227..108001652	3	108000227	108001652	0.00341757	0	0.0416321
108017532..108019307	3	108017532	108019307	0	0	0.0609922
108911693..108913695	3	108911693	108913695	0	0	0.0261441
111165051..111166474	3	111165051	111166474	0.0583918	0.0470061	0.174181
113585817..113587761	3	113585817	113587761	0.0665926	0.0348558	0.11055
115185312..115186476	3	115185312	115186476	0	0.0150739	0.059999
115440671..115443205	3	115440671	115443205	0.014211	0.00465075	0.0351427
115516479..115517701	3	115516479	115517701	0	0.00238476	0.0529223
116512864..116514839	3	116512864	116514839	0.146026	0.191603	0.243587
118089287..118092628	3	118089287	118092628	0.00611531	0.0221695	0
120778716..120780245	3	120778716	120780245	0.0251539	0.00577384	0.0604834
132372103..132374394	3	132372103	132374394	0	0.00526939	0.0321817
132400993..132402641	3	132400993	132402641	0	0	0.0289987
132500922..132502387	3	132500922	132502387	0	0	0.0562951
134894534..134896265	3	134894534	134896265	0.205979	0.0925213	0.141385
137213538..137215046	3	137213538	137215046	0.0151918	0.117612	0
137229530..137231168	3	137229530	137231168	0.0298226	0.0694421	0
137249990..137251440	3	137249990	137251440	0.045382	0.0302042	0
137267176..137268771	3	137267176	137268771	0.0229197	0.0451977	0
137274346..137276585	3	137274346	137276585	0.0273104	0.0652104	0.00117588
137289541..137291637	3	137289541	137291637	0.0555622	0.0869569	0
137294822..137296837	3	137294822	137296837	0.0513657	0.0462487	0.00261306
138295823..138297872	3	138295823	138297872	0.00829603	0	0.0268069
139000963..139002722	3	139000963	139002722	0.825078	0.373996	0.328549
140315843..140317816	3	140315843	140317816	0.150526	0.0571967	0.0768865
141044090..141046033	3	141044090	141046033	0.0360375	0.104692	0.0186309
141047076..141048655	3	141047076	141048655	0.0303973	0.0887677	0.01184
141417453..141420647	3	141417453	141420647	0.309463	0.110019	0.0926033
141478855..141480463	3	141478855	141480463	0.0481309	0.0109143	0.0030675
142878507..142881109	3	142878507	142881109	0.00686616	0.0634783	0
142949686..142951335	3	142949686	142951335	0.0153778	0.0353973	0
143077365..143079574	3	143077365	143079574	0.0106581	0.113728	0.0141503
143202191..143204714	3	143202191	143204714	0.0313005	0.0454225	0.00401791
143207977..143210080	3	143207977	143210080	0.0606678	0.0683333	0.00273584
143215891..143217819	3	143215891	143217819	0.135524	0.0981979	0.0492858
143254206..143256047	3	143254206	143256047	0.0410559	0.00781055	0.00292875
147605071..147606267	3	147605071	147606267	0.0206695	0.00725834	0.074951
149027740..149030218	3	149027740	149030218	0.830731	0.98675	0.514836
153528457..153530217	3	153528457	153530217	0.0397032	0.00342914	0.0314058
154455218..154457187	3	154455218	154457187	0	0.00145706	0.0484956
159702654..159704198	3	159702654	159704198	0.00938438	0.0150191	0.0901337
159705343..159707438	3	159705343	159707438	0.00955544	0.00831341	0.0631897
162958383..162960063	3	162958383	162960063	0	0.0485188	0
162961974..162963762	3	162961974	162963762	0.00298783	0.0343231	0
162967522..162969259	3	162967522	162969259	0.00785444	0.136664	0.00904534
163175430..163178680	3	163175430	163178680	0.0130958	0.0851681	0.00666121
164917545..164919796	3	164917545	164919796	0.0236547	0	0.00239554
165010056..165012208	3	165010056	165012208	0.0449795	0.0956298	0.0140717
165205306..165207349	3	165205306	165207349	0.00449741	0.0313379	0
165373580..165375755	3	165373580	165375755	0.0809821	0.211336	0.0442525
166751973..166753640	3	166751973	166753640	0.0612947	0.0105961	0.0222166
166853901..166855632	3	166853901	166855632	0.0368559	0	0.00304153
167726127..167727622	3	167726127	167727622	0.144261	0.146028	0.042167
167763952..167767338	3	167763952	167767338	0.0235312	0.0269213	0.00145722
168145651..168147591	3	168145651	168147591	0.00564264	0	0.032949
168160118..168163110	3	168160118	168163110	0.00701367	0	0.0686942
168210791..168212194	3	168210791	168212194	0	0.00815376	0.0485378
168241482..168242664	3	168241482	168242664	0.0164744	0	0.0670119
168241677..168242948	3	168241677	168242948	0.0153217	0	0.0749129
173115559..173117320	3	173115559	173117320	0.0391534	0.0575889	0.00476173
173763904..173766149	3	173763904	173766149	0.148419	0.0935297	0.25463
176667928..176670273	3	176667928	176670273	0.038712	0.0457278	0.143714
176962155..176963770	3	176962155	176963770	0.0306663	0.0270354	0.0015271
177272393..177274682	3	177272393	177274682	0.0601388	0.0332165	0.0140006
177276654..177279577	3	177276654	177279577	0.333946	0.159602	0.0961202
465997..469027	4	465997	469027	0.00918807	0.0153549	0
3764522..3768908	4	3764522	3768908	0.0805958	0.0728041	0.0241437
4891335..4892742	4	4891335	4892742	0.0264773	0.00822013	0.0987282
4943207..4944903	4	4943207	4944903	0.0126254	0.00508677	0.660828
6074123..6076604	4	6074123	6076604	0.244625	0.388132	0.277589
9099162..9101023	4	9099162	9101023	0.00713435	0	0.0382163
23678988..23682293	4	23678988	23682293	0.0998305	0.116522	0.558279
25617048..25619580	4	25617048	25619580	0.0411111	0.0116482	0.115205
27431409..27433381	4	27431409	27433381	0.0766398	0.0308215	0.106921
32113817..32116035	4	32113817	32116035	0.00219624	0	0.03229
39510776..39513114	4	39510776	39513114	0.0019651	0.0236678	0.00246097
43215634..43217734	4	43215634	43217734	0.0645257	0.014019	0.00356693
45277322..45279622	4	45277322	45279622	0.0138972	0.0114637	0.0550399
48838759..48840304	4	48838759	48840304	0.0111588	0.00572606	0.0500904
49381294..49382707	4	49381294	49382707	0.058826	0.18404	0.150759
49801013..49802551	4	49801013	49802551	0.00364337	0.0373949	0.00374023
53025361..53026973	4	53025361	53026973	0.0063352	0.00344269	0.0650589
56199700..56201365	4	56199700	56201365	0.0139675	0.00526124	0.0497223
57271922..57273941	4	57271922	57273941	0.031707	0.0314007	0.0049792
57465783..57469628	4	57465783	57469628	0.0220332	0	0.0122007
58037439..58039163	4	58037439	58039163	0.0464713	0.00338152	0.0596511
58613325..58615253	4	58613325	58615253	0.0139736	0.00313049	0.0397741
59424704..59427402	4	59424704	59427402	0.0947756	0.281318	0.0820164
63306656..63309267	4	63306656	63309267	0.113593	0.0331182	0.121508
67341232..67343946	4	67341232	67343946	0.194136	0.247546	0.0860198
72112936..72114781	4	72112936	72114781	0.0595569	0.0427968	0.13421
75121466..75124036	4	75121466	75124036	0.174011	0.169463	0.475758
77405711..77408434	4	77405711	77408434	0.151936	0.128076	0.0581203
78894358..78895916	4	78894358	78895916	0.0493846	0.00356194	0.00316588
79282862..79285076	4	79282862	79285076	0.0128259	0.00259179	0.0403565
79745889..79747419	4	79745889	79747419	0.00318318	0.0438228	0
79762477..79764635	4	79762477	79764635	0.0144708	0.0511716	0
79780248..79783494	4	79780248	79783494	0.00172687	0.048168	0.00166146
80700837..80703996	4	80700837	80703996	0.0451954	0.0883907	0.0394851
84464457..84466251	4	84464457	84466251	0.0146179	0	0.0305344
84482976..84484633	4	84482976	84484633	0.0664138	0.00541488	0.0264145
85214246..85217883	4	85214246	85217883	0.0457101	0.030507	0.0138118
85857727..85861981	4	85857727	85861981	0.0230069	0.00280459	0.00476181
85867218..85869015	4	85867218	85869015	0.0392102	0.0131427	0
85887028..85889828	4	85887028	85889828	0.061447	0.00511185	0.00179543
85901764..85903061	4	85901764	85903061	0.0991993	0.0354017	0.017807
86037939..86040925	4	86037939	86040925	0.0639325	0.0225443	0.0162252
90920889..90923134	4	90920889	90923134	0.00998659	0.0387464	0
97634375..97637610	4	97634375	97637610	0.112537	0.0732549	0.0439469
101294526..101297326	4	101294526	101297326	0.0120585	0.0246406	0.00176017
115554628..115556705	4	115554628	115556705	0.077862	0.0419516	0.154419
118061289..118063053	4	118061289	118063053	0	0	0.0315027
118382182..118384380	4	118382182	118384380	0.0891514	0.10444	0.192645
120582709..120585145	4	120582709	120585145	0.00219336	0.0308353	0.0161578
120925858..120928341	4	120925858	120928341	0.0619898	0.0831996	0.0149508
122458156..122459913	4	122458156	122459913	0.0720495	0.059524	0.147597
122906058..122909391	4	122906058	122909391	0.0368703	0.0287281	0.0920643
122983855..122985003	4	122983855	122985003	0.24922	0.101206	0.173354
122987121..122990909	4	122987121	122990909	0.270334	0.109531	0.199672
123090814..123092940	4	123090814	123092940	0.0620621	0.0714331	0.237982
128786726..128788146	4	128786726	128788146	0.0980216	0.0145988	0.00346956
129982914..129986040	4	129982914	129986040	0.227672	0.372068	0.156041
131956666..131960666	4	131956666	131960666	0.403129	0.181715	0.805262
132684179..132685735	4	132684179	132685735	0.025518	0.0320084	0.090704
135157415..135160422	4	135157415	135160422	0.0616891	0.0280125	0.292203
139086653..139088401	4	139086653	139088401	0.00689286	0.0553627	0.00150598
139103649..139105447	4	139103649	139105447	0.00297122	0.0857852	0
139105954..139107885	4	139105954	139107885	0.00628023	0.0984665	0
139619933..139621426	4	139619933	139621426	0.0253441	0.0560509	0.01083
140610193..140612134	4	140610193	140612134	0.00855798	0.0473769	0.00535832
140654813..140657587	4	140654813	140657587	0.0328384	0.0399706	0.0112534
140792711..140794744	4	140792711	140794744	0.002396	0.0301878	0.00265229
141712795..141714276	4	141712795	141714276	0.156738	0.0351137	0.00355461
144470454..144472120	4	144470454	144472120	0.00336361	0.028114	0
146448859..146451655	4	146448859	146451655	0.046668	0.0175401	0.00650841
146538194..146549366	4	146538194	146549366	0.048916	0.00985452	0.00856665
147025968..147030195	4	147025968	147030195	0.0237994	0.0868306	0.0215061
147607988..147610218	4	147607988	147610218	0.0022193	0.0025732	0.0312452
150146087..150147540	4	150146087	150147540	0.143619	0.11232	0.245403
150147956..150149927	4	150147956	150149927	0.133909	0.119188	0.254294
151992189..151993599	4	151992189	151993599	0.105416	0.0539169	0.155835
157508256..157510040	4	157508256	157510040	0.150899	0.0782056	0.358518
157755542..157757408	4	157755542	157757408	0.0278644	0.034019	0.00269362
159112826..159115650	4	159112826	159115650	0.0480478	0.0771531	0.137227
160723959..160726223	4	160723959	160726223	0.0685938	0.0562291	0.0272788
161632401..161634408	4	161632401	161634408	0.0460369	0.111718	0.0707497
161922485..161924343	4	161922485	161924343	0.00193173	0.0358502	0.00530418
161938602..161940255	4	161938602	161940255	0.0156665	0.0406354	0.00326164
161940329..161942287	4	161940329	161942287	0.00252744	0.0268166	0.00279511
162830741..162833034	4	162830741	162833034	0.472146	0.574978	0.409199
162990011..162992347	4	162990011	162992347	0.0962686	0.13287	0.00762478
166642596..166644172	4	166642596	166644172	0.0444575	0.0737082	0.0130325
166654724..166656313	4	166654724	166656313	0.00480717	0.0370325	0
166682991..166685991	4	166682991	166685991	0.00324789	0.0254082	0.033295
168043807..168047206	4	168043807	168047206	0.0194228	0	0
171001893..171004953	4	171001893	171004953	0.00759644	0.0407196	0.0735939
171041080..171043506	4	171041080	171043506	0.00302805	0.00592111	0.0385089
171048766..171050868	4	171048766	171050868	0	0.00833593	0.0566456
171218013..171219947	4	171218013	171219947	0.00255879	0.0299631	0
171872421..171875585	4	171872421	171875585	0.0272609	0.050381	0
171965006..171967249	4	171965006	171967249	0.0170897	0.064411	0.00336163
178576639..178578145	4	178576639	178578145	0.137882	0.0386701	0.103814
178677679..178680265	4	178677679	178680265	0.0290843	0.0022191	0.00784291
178742753..178744691	4	178742753	178744691	0.107254	0.0361809	0.0505702
178841605..178843847	4	178841605	178843847	0.0819694	0.0232795	0.142371
179028518..179033311	4	179028518	179033311	0.205968	0.0819956	0.273404
179603423..179606979	4	179603423	179606979	0.0580093	0.0130365	0.0591
182418480..182420323	4	182418480	182420323	0.00304075	0	0.0351871
183930510..183931806	4	183930510	183931806	0.0352226	0	0.0355674
60266..61459	5	60266	61459	0.0517559	0.0223319	0.00225911
2233272..2235085	5	2233272	2235085	0.0110493	0.00316473	0.0381851
2240638..2242008	5	2240638	2242008	0.0146652	0.00429965	0.0767688
2248624..2251638	5	2248624	2251638	0.200596	0.137814	0.295784
4532158..4534346	5	4532158	4534346	0.0305947	0.0103188	0
5033419..5036162	5	5033419	5036162	0.029808	0.0606122	0.0111216
8354333..8355604	5	8354333	8355604	0.0154708	0.0135397	0.135254
8419175..8420790	5	8419175	8420790	0.0236062	0.00373683	0.0878394
8442742..8445055	5	8442742	8445055	0.012534	0	0.0234239
8453368..8455189	5	8453368	8455189	0.00271748	0.0032015	0.0456948
9350364..9352938	5	9350364	9352938	0.0372345	0.0386022	0.00877043
14828357..14830798	5	14828357	14830798	0.0321684	0.0250451	0.00423029
16355411..16357929	5	16355411	16357929	0.0214778	0.0266051	0.0635642
21988871..21992111	5	21988871	21992111	0.0272481	0.00542726	0.00155168
23556610..23557954	5	23556610	23557954	0.00581476	0.0582602	0.00427971
23559053..23560998	5	23559053	23560998	0.0126021	0.0477626	0
24398321..24399991	5	24398321	24399991	0.0744232	0.252611	0.0604019
29397519..29399481	5	29397519	29399481	0.0250547	0.0380674	0
34072480..34073816	5	34072480	34073816	0.04012	0.157487	0.0870473
34076658..34078241	5	34076658	34078241	0.0251909	0.153043	0.0599856
34849084..34850702	5	34849084	34850702	0.00443617	0.0538125	0
36671476..36676099	5	36671476	36676099	0.333324	0.0549947	0.233512
37903096..37905380	5	37903096	37905380	0.00467853	0	0.0455298
38023059..38025236	5	38023059	38025236	0.0138232	0.0134142	0.0542898
38278110..38279351	5	38278110	38279351	0.00392388	0	0.0453221
38572704..38574819	5	38572704	38574819	0.0177675	0.00262432	0.227846
46928496..46931368	5	46928496	46931368	0.0290544	0.00193284	0.00932707
48535355..48536936	5	48535355	48536936	0.0443917	0.0421903	0.00818037
48546443..48548131	5	48546443	48548131	0.0322667	0.0808441	0.0143152
48959954..48963125	5	48959954	48963125	0.0118872	0.0276122	0.00477105
50406565..50409550	5	50406565	50409550	0.0216586	0	0
56621986..56623738	5	56621986	56623738	0.00304919	0.0495934	0.00776884
58224873..58226163	5	58224873	58226163	0.089683	0.0135899	0.0122496
60967164..60969215	5	60967164	60969215	0.11536	0.110822	0.209398
61353482..61356417	5	61353482	61356417	0.00685326	0.00688979	0.0498687
61800076..61804158	5	61800076	61804158	0.171386	0.0953777	0.138097
61864946..61866650	5	61864946	61866650	0.0342941	0.0469403	0.00321151
62042612..62044885	5	62042612	62044885	0.00214312	0	0.0676555
63340522..63342621	5	63340522	63342621	0.0165848	0.0274066	0
63491987..63494180	5	63491987	63494180	0.0130779	0.0598899	0.00934143
63539823..63542431	5	63539823	63542431	0.0452399	0.0354871	0.00220629
63560199..63562123	5	63560199	63562123	0.0156664	0.0359367	0.00393224
63596805..63598908	5	63596805	63598908	0.0607774	0.123027	0.0666716
63681888..63683689	5	63681888	63683689	0.0460484	0.119546	0.119187
63738144..63740373	5	63738144	63740373	0.0375301	0.053421	0.0057986
70042253..70045309	5	70042253	70045309	0.0342425	0.0114647	0.00608475
70715024..70716566	5	70715024	70716566	0.0259894	0.0153048	0
71374749..71377437	5	71374749	71377437	0.00830124	0.0523467	0.0138365
79227991..79231938	5	79227991	79231938	0.182594	0.435053	0.24615
81152652..81154110	5	81152652	81154110	0.266411	0.869256	0.459272
84718300..84719931	5	84718300	84719931	0.00343575	0	0.0741542
93363513..93367446	5	93363513	93367446	0.793803	0.590317	0.602286
93399110..93400665	5	93399110	93400665	0.575964	0.11968	0.178413
93404418..93405744	5	93404418	93405744	0.527275	0.0744121	0.137253
95114401..95117309	5	95114401	95117309	0.196174	0.00799975	0.0449158
95299562..95301871	5	95299562	95301871	0.0734344	0.00261417	0.0234515
95906464..95907956	5	95906464	95907956	0.07322	0.117303	0.0138004
97652322..97655799	5	97652322	97655799	0.0186621	0.0118163	0
99713679..99718997	5	99713679	99718997	0.00945594	0.0158569	0.000990398
100738031..100741311	5	100738031	100741311	0.00855718	0.0500029	0.00451289
100766018..100768430	5	100766018	100768430	0.0197646	0.0595399	0.00111785
100771963..100774330	5	100771963	100774330	0.0269155	0.0918726	0.00455456
103870571..103872304	5	103870571	103872304	0.0525366	0.0437352	0.00904218
107176959..107179481	5	107176959	107179481	0.0123624	0.0288908	0.00335061
107288004..107290246	5	107288004	107290246	0.00466097	0.0433246	0.0035262
112216999..112219145	5	112216999	112219145	1.1916	1.45981	1.11031
116218521..116222010	5	116218521	116222010	0.38878	0.353025	0.106452
116247488..116251051	5	116247488	116251051	0.0519889	0.0567077	0.01144
116255738..116258594	5	116255738	116258594	0.049855	0.0376766	0.0114778
116283405..116287107	5	116283405	116287107	0.0601116	0.031496	0.00656443
116290281..116291840	5	116290281	116291840	0.0660864	0.0493595	0.00632426
116297188..116299182	5	116297188	116299182	0.0597777	0.0467332	0.00918212
116327755..116329068	5	116327755	116329068	0.0313793	0.0310761	0.00187604
116328135..116329591	5	116328135	116329591	0.0351798	0.0382717	0.00338383
116348924..116351398	5	116348924	116351398	0.038367	0.0315271	0.00203192
116382754..116384812	5	116382754	116384812	0.115422	0.0993767	0.0206934
116388076..116390652	5	116388076	116390652	0.174533	0.221517	0.0514646
116394240..116396956	5	116394240	116396956	0.12543	0.152645	0.0526298
116402220..116404063	5	116402220	116404063	0.218879	0.303399	0.133271
116788709..116790414	5	116788709	116790414	0.024413	0.0475252	0.00144497
119849630..119852141	5	119849630	119852141	0.0164532	0.0161328	0
120237377..120239067	5	120237377	120239067	0.0232565	0.0413451	0
120327798..120331739	5	120327798	120331739	0.22311	0.508602	0.0408803
121636597..121638248	5	121636597	121638248	0	0.00347507	0.0315994
121642834..121644237	5	121642834	121644237	0	0.0123646	0.116572
121665687..121667181	5	121665687	121667181	0.00325984	0.00384001	0.0483942
123591973..123594047	5	123591973	123594047	0.187182	0.233561	0.148343
124538504..124540718	5	124538504	124540718	0.0358391	0.007785	0.0545264
126440458..126444399	5	126440458	126444399	0.0620335	0.0207058	0.0492085
128405861..128407223	5	128405861	128407223	0.0247302	0.00871009	0.0719663
138573669..138575743	5	138573669	138575743	0.030827	0.060173	0.0122784
138773416..138775864	5	138773416	138775864	0.0704929	0.103334	0.18255
139550180..139551439	5	139550180	139551439	0.0624539	0.0045562	0
140781500..140782890	5	140781500	140782890	0.0657756	0.0125141	0.0804561
140783002..140784861	5	140783002	140784861	0.0505317	0.00313609	0.0223046
140792119..140793993	5	140792119	140793993	0.0384747	0	0.0181902
141866951..141868936	5	141866951	141868936	0.0548736	0.0103602	0.0118995
142573650..142577291	5	142573650	142577291	0.040273	0.00485293	0.0109901
142659698..142662009	5	142659698	142662009	0.10196	0.0326748	0.0790297
142946930..142948230	5	142946930	142948230	0.031025	0.134469	0.0120795
143278435..143280352	5	143278435	143280352	0	0	0.0358771
143284712..143287121	5	143284712	143287121	0	0	0.0368792
143320398..143323294	5	143320398	143323294	0.00675582	0	0.02192
143426007..143427534	5	143426007	143427534	0.0103349	0	0.140567
143495966..143497589	5	143495966	143497589	0.0030488	0	0.0423369
145483698..145485339	5	145483698	145485339	0.001484	0.0266733	0
145886030..145887612	5	145886030	145887612	0.0785482	0.0274753	0.0113521
145958475..145960592	5	145958475	145960592	0	0.0217909	0.0121134
146267312..146269400	5	146267312	146269400	0.265589	0.154506	0.0956935
146368115..146370058	5	146368115	146370058	0.143762	0.124437	0.0457946
147024803..147027022	5	147024803	147027022	0.0106544	0.0759792	0.0289104
147060428..147062043	5	147060428	147062043	0.0210564	0.00355249	0.0858597
147065594..147067315	5	147065594	147067315	0.112608	0.284428	0.407882
147111981..147113899	5	147111981	147113899	0.115716	0.191252	0.235045
148366803..148368585	5	148366803	148368585	0.0174192	0.0263692	0
150241729..150245708	5	150241729	150245708	0.00506116	0.0059368	0.0406472
150273874..150275971	5	150273874	150275971	0.00227541	0	0.0903726
151980559..151982851	5	151980559	151982851	0.296015	0.340146	0.24467
152263912..152265971	5	152263912	152265971	0.0355817	0.0171713	0
152654997..152656878	5	152654997	152656878	0.0545443	0.00468515	0.0211725
153766334..153768672	5	153766334	153768672	0.0233434	0.0149023	0.0634938
154197163..154199274	5	154197163	154199274	0.00468868	0.0858835	0.00959352
154492613..154494656	5	154492613	154494656	0.0258841	0.00861676	0.00120734
154515862..154518295	5	154515862	154518295	0.0542221	0.0430641	0.0159388
154730553..154732653	5	154730553	154732653	0.0730334	0.0822318	0.192053
154781152..154783183	5	154781152	154783183	0.0109091	0.00297181	0.0367487
155921473..155923121	5	155921473	155923121	0.0742122	0.164793	0.00299309
156933544..156937729	5	156933544	156937729	0.00489727	0.0182754	0.00366123
157083847..157085668	5	157083847	157085668	0.00831765	0.0560022	0.00135297
157218590..157220203	5	157218590	157220203	0.0118752	0.0412667	0.00152734
159185944..159188443	5	159185944	159188443	0.00287287	0.00225878	0.0537163
160083473..160088254	5	160083473	160088254	0.385911	0.287029	0.457572
160105129..160107537	5	160105129	160107537	0.158091	0.08582	0.18401
161481656..161483030	5	161481656	161483030	0	0.00867894	0.0406554
161729111..161731073	5	161729111	161731073	0.0143341	0.0251661	0.105381
165153134..165154340	5	165153134	165154340	0	0.0383481	0.0347368
165171510..165173410	5	165171510	165173410	0.00260455	0.0368448	0.00302799
165475192..165477318	5	165475192	165477318	0.0121017	0.00705999	0.0759003
165681102..165683393	5	165681102	165683393	0.00313358	0.0099553	0.034912
165691061..165693940	5	165691061	165693940	0.000797979	0	0.0288731
166142179..166145149	5	166142179	166145149	0.00829696	0.0333342	0.00282402
166449957..166451951	5	166449957	166451951	0.00244283	0	0.0289301
166740198..166743766	5	166740198	166743766	0.00816735	0.0416078	0.0258391
167946378..167948111	5	167946378	167948111	0.00265073	0.0468784	0.00948559
170038888..170041852	5	170038888	170041852	0.00533754	0.06404	0.012294
171464516..171466557	5	171464516	171466557	0	0.0229359	0.00241704
172634322..172636498	5	172634322	172636498	0.0160121	0.0496474	0.0120037
172817735..172820120	5	172817735	172820120	0.0433659	0.115578	0.0425761
173688663..173691697	5	173688663	173691697	0.15509	0.0383426	0.0306048
2020021..2021577	6	2020021	2021577	0.0341603	0	0.0240553
2089659..2091610	6	2089659	2091610	0.0272602	0	0.0113111
2127030..2128382	6	2127030	2128382	0.0427391	0	0.0215097
3492561..3494267	6	3492561	3494267	0.0202162	0	0.0335383
3633001..3635629	6	3633001	3635629	0.0213045	0	0.0170526
3719511..3721232	6	3719511	3721232	0.148747	0.0996855	0.0561712
3724183..3726444	6	3724183	3726444	0.112408	0.0566596	0.0350144
3731471..3733315	6	3731471	3733315	0.143287	0.189653	0.10168
3839190..3840920	6	3839190	3840920	0.073099	0.0215851	0.00601457
4056505..4058739	6	4056505	4058739	0.0171167	0.0297319	0.00351792
4140272..4142271	6	4140272	4142271	0.00611988	0.0280795	0
4236997..4238257	6	4236997	4238257	0.108202	0.18684	0.0736026
4238733..4241921	6	4238733	4241921	0.144192	0.165993	0.100555
6145751..6148830	6	6145751	6148830	0.00413416	0.0094278	0.0918503
6678480..6681080	6	6678480	6681080	0.37533	0.388132	0.613143
7072925..7075658	6	7072925	7075658	0.399443	0.257292	0.23184
7782558..7785842	6	7782558	7785842	0.0442455	0.050283	0.0159144
8154344..8157554	6	8154344	8157554	0.0206117	0.00895795	0.0649323
10497618..10499841	6	10497618	10499841	0.0223399	0.00923433	0.0678502
10625553..10627890	6	10625553	10627890	0.00756068	0.00497675	0.0384314
10666686..10668453	6	10666686	10668453	0.350431	0.576586	0.447626
11323214..11326265	6	11323214	11326265	0.216181	0.113079	0.103705
11528449..11531111	6	11528449	11531111	0.0508598	0.0360609	0.00987923
20371091..20373201	6	20371091	20373201	0.0190334	0.0454779	0.0060123
23632241..23634226	6	23632241	23634226	0.00763843	0.0233838	0
24244043..24245296	6	24244043	24245296	0	0	0.0433032
24289143..24292547	6	24289143	24292547	0.00278115	0	0.0203026
24723644..24725527	6	24723644	24725527	0.00262805	0.0313516	0.00305531
24751499..24753099	6	24751499	24753099	0.0250324	0.111028	0.00996525
24756376..24757747	6	24756376	24757747	0.0427958	0.140931	0.0115204
26192007..26194046	6	26192007	26194046	0.0161517	0.010086	0.118914
27088033..27091193	6	27088033	27091193	0.0301671	0.0148338	0.146928
27465327..27468116	6	27465327	27468116	0.0248755	0.00209073	0.0330406
27821943..27823799	6	27821943	27823799	0.181138	0.179951	0.423555
30310572..30312959	6	30310572	30312959	0.0231266	0.0655973	0
30422109..30424962	6	30422109	30424962	0.0201155	0.0062468	0
30510169..30511946	6	30510169	30511946	0.09083	0.0899976	0.0172482
30561295..30572877	6	30561295	30572877	0.011167	0.0131014	0.0051971
30584242..30588674	6	30584242	30588674	0.0706685	0.0438653	0.0238634
30595158..30600252	6	30595158	30600252	0.093591	0.0275936	0.0386146
31077123..31081251	6	31077123	31081251	0.0334281	0.0433988	0.010862
32204588..32206042	6	32204588	32206042	0	0.00415032	0.035611
32219673..32221335	6	32219673	32221335	0.0110445	0	0.0391306
32415395..32417521	6	32415395	32417521	0.00501319	0.0096583	0.106341
32447302..32449310	6	32447302	32449310	0.00480726	0	0.0266509
33496046..33498089	6	33496046	33498089	0.0838196	0.0367291	0.00901085
33699162..33701956	6	33699162	33701956	0.0437101	0.0952727	0.016892
34270601..34272186	6	34270601	34272186	0.096891	0.0361034	0.00170074
35998576..36001041	6	35998576	36001041	0.00192008	0.023497	0.0179961
37513982..37515999	6	37513982	37515999	0.0118774	0.0204366	0.102463
37968625..37970555	6	37968625	37970555	0.00508788	0	0.0437685
41543891..41545654	6	41543891	41545654	0.00276273	0.00342331	0.0645388
41925370..41927426	6	41925370	41927426	0.0802851	0.0210773	0.0199622
42331777..42334954	6	42331777	42334954	0.0522924	0.0036419	0.00169753
42409789..42411402	6	42409789	42411402	0	0.011097	0.0277422
43733588..43735961	6	43733588	43735961	0.0392683	0.0701767	0.0111047
44819553..44821465	6	44819553	44821465	0.00317131	0.0136341	0.040438
45498897..45500367	6	45498897	45500367	0.0309499	0.0294223	0.0018337
46096799..46098175	6	46096799	46098175	0.0110731	0.0628575	0.0753992
46137117..46140904	6	46137117	46140904	0	0.0115206	0.0175748
46427526..46429260	6	46427526	46429260	0.0102251	0.0704102	0.0227069
50194570..50196864	6	50194570	50196864	0.00424702	0.01014	0.0556438
50269120..50271072	6	50269120	50271072	0.0366045	0.0121891	0.0701008
50280994..50283347	6	50280994	50283347	0.0415795	0.0356808	0.0961428
50865386..50869769	6	50865386	50869769	0.0209871	0.0152107	0
50873404..50875238	6	50873404	50875238	0.0196927	0.0565918	0.00268678
52040336..52042313	6	52040336	52042313	0	0.0014745	0.0399978
52415733..52418227	6	52415733	52418227	0.0349557	0.0151469	0
53182964..53185016	6	53182964	53185016	0	0.0398258	0
59872632..59874965	6	59872632	59874965	0.034873	0.0024992	0.0248863
60957242..60959651	6	60957242	60959651	0.0911844	0.126731	0.0609811
61366610..61367824	6	61366610	61367824	0.178216	0.220605	0.454042
65075075..65076820	6	65075075	65076820	0.060213	0.00328798	0.076538
65752996..65756675	6	65752996	65756675	0.0287424	0.0189169	0.00647906
70399074..70400809	6	70399074	70400809	0.0222605	0.0568738	0.00919031
70578920..70582129	6	70578920	70582129	0.0305438	0.0118349	0.00349901
70596030..70597777	6	70596030	70597777	0.0436864	0.0270037	0
70637692..70639187	6	70637692	70639187	0.0973474	0.0373909	0.0086714
70639420..70643523	6	70639420	70643523	0.0622511	0.037126	0.00852085
70651395..70653927	6	70651395	70653927	0.0396867	0.0241687	0.00421889
70681696..70684260	6	70681696	70684260	0.0425264	0.01921	0.00641248
70758881..70760473	6	70758881	70760473	0.0391717	0.0295031	0
70771961..70774162	6	70771961	70774162	0.0455077	0.0291186	0.00949856
70774951..70777568	6	70774951	70777568	0.0210542	0.0311185	0
70802277..70807179	6	70802277	70807179	0.0992858	0.0475053	0.00710923
70813677..70818017	6	70813677	70818017	0.122561	0.105654	0.0156464
70877506..70880501	6	70877506	70880501	0.0743403	0.092762	0.00431954
71391479..71394772	6	71391479	71394772	0.00324543	0.00174281	0.0203397
71403411..71406511	6	71403411	71406511	0.0026065	0.00189562	0.0253523
71432193..71434352	6	71432193	71434352	0.00225623	0.00270052	0.0874928
71450588..71452593	6	71450588	71452593	0.00381027	0.00583629	0.0326437
71737226..71741610	6	71737226	71741610	0.022087	0.0591563	0.0817798
71753032..71756537	6	71753032	71756537	0.00705007	0.00919582	0.0367686
71942271..71944095	6	71942271	71944095	0.00523157	0.0607311	0.0210772
74071805..74076499	6	74071805	74076499	0.338444	0.215856	0.138951
74077734..74079260	6	74077734	74079260	0.504827	0.344071	0.213461
76244185..76248021	6	76244185	76248021	0.0307604	0.0329834	0.00528601
78895062..78897521	6	78895062	78897521	0.00616664	0.0200432	0.00116996
78982192..78983505	6	78982192	78983505	0.0977653	0.105154	0.00219034
78984184..78986683	6	78984184	78986683	0.0777822	0.0601754	0.00822092
79169048..79170908	6	79169048	79170908	0.0255351	0.0521405	0
79170062..79172101	6	79170062	79172101	0.0188856	0.0542563	0
80896139..80899252	6	80896139	80899252	0.00867895	0.0224019	0
85105647..85106805	6	85105647	85106805	0.0614215	0	0.0110717
86944876..86947875	6	86944876	86947875	0.0365866	0.00196494	0.0226005
87043298..87046552	6	87043298	87046552	0.0207161	0	0.0304122
92534612..92536922	6	92534612	92536922	0.0781021	0.0999179	0.00116719
93068867..93070442	6	93068867	93070442	0.00977526	0.0110061	0.117979
93071761..93073868	6	93071761	93073868	0.00704646	0.00415024	0.0370094
93197215..93199110	6	93197215	93199110	0	0.00310908	0.0287876
94229767..94231932	6	94229767	94231932	0.00246779	0.00269304	0.0341229
97103542..97105058	6	97103542	97105058	0.178069	0.148715	0.311786
99372586..99373905	6	99372586	99373905	0.241529	0.143486	0.318472
103261687..103265214	6	103261687	103265214	0.038111	0.0132253	0.0075661
104376433..104378066	6	104376433	104378066	0.0132821	0.0495771	0.00954279
105531245..105536003	6	105531245	105536003	0.0201199	0.113185	0.044861
105542506..105545028	6	105542506	105545028	0.0327217	0.162433	0.00409447
105821616..105824487	6	105821616	105824487	0.00608221	0.00408355	0.0256303
107887600..107888913	6	107887600	107888913	0.140217	0.0217858	0.00400908
107887929..107890240	6	107887929	107890240	0.107741	0.0211123	0.00441329
107892485..107893852	6	107892485	107893852	0.0926409	0.0146631	0.00367617
107900482..107902253	6	107900482	107902253	0.0548845	0.00808894	0.00613452
107932106..107933545	6	107932106	107933545	0.0391842	0	0.00723001
107960284..107961878	6	107960284	107961878	0.0722001	0.0162134	0.00991756
109261263..109264039	6	109261263	109264039	0.0529336	0.0323797	0.370434
109280836..109283088	6	109280836	109283088	0.0579987	0.0745414	0.182068
109459535..109460850	6	109459535	109460850	0.00725502	0.0421037	0.0626513
110597334..110600092	6	110597334	110600092	0.0244547	0.0486396	0.0077165
110613669..110615185	6	110613669	110615185	0.00998995	0.058071	0
110816375..110819042	6	110816375	110819042	0.0300367	0.0238943	0.0763317
110845883..110848701	6	110845883	110848701	0.0176216	0.0224959	0.0613113
110908221..110909884	6	110908221	110909884	0.0308767	0.0281926	0.0891671
110914095..110916445	6	110914095	110916445	0.0834072	0.0942368	0.183936
110916674..110918249	6	110916674	110918249	0.13926	0.112567	0.335019
111527064..111528753	6	111527064	111528753	0.0210604	0.0685801	0
111570770..111572253	6	111570770	111572253	0.0267369	0.18512	0.00693863
114551126..114553777	6	114551126	114553777	0.0213834	0.0478618	0.0058221
123001343..123004140	6	123001343	123004140	0.00441429	0.00415265	0.0316796
124533326..124535419	6	124533326	124535419	0.0155187	0.0280436	0.0779095
127390178..127391821	6	127390178	127391821	0	0.0322986	0.00825095
127510584..127513982	6	127510584	127513982	0.00794814	0.0536953	0.00483051
129210429..129211782	6	129210429	129211782	0.0133933	0.0109843	0.0795546
129214884..129217592	6	129214884	129217592	0.00837201	0.00439905	0.0707534
129786588..129789597	6	129786588	129789597	0.0192602	0	0.0441399
130110691..130112179	6	130110691	130112179	0.0163064	0.00391748	0.061674
130308817..130311051	6	130308817	130311051	0.00648719	0	0.0313262
130313375..130316619	6	130313375	130316619	0.0293484	0.000884564	0.0974171
132463229..132464990	6	132463229	132464990	0.121134	0.0116278	0.050185
132659428..132660852	6	132659428	132660852	0.0415963	0	0.0270225
134721531..134723467	6	134721531	134723467	0.0133106	0.0555141	0.0160722
134727729..134729272	6	134727729	134729272	0	0.0476639	0.00319316
136322731..136325227	6	136322731	136325227	0.112806	0.0606463	0.0378101
136869335..136871496	6	136869335	136871496	0.199388	0.00135946	0.118708
136901196..136903762	6	136901196	136903762	0.0317574	0.00439307	0.108118
137019665..137022723	6	137019665	137022723	0.0424883	0.0488216	0.00814854
145137803..145139525	6	145137803	145139525	0.198952	0.172678	0.427973
145145597..145147131	6	145145597	145147131	0.0744024	0.0208204	0.0985174
145216747..145218331	6	145216747	145218331	0.0542426	0.0522826	0
66234..67932	7	66234	67932	0.0253696	0	0.0276585
415260..416889	7	415260	416889	0.0415052	0.0909754	0.0104445
419870..421375	7	419870	421375	0.0409601	0.0841887	0.0104352
424317..429139	7	424317	429139	0.0137761	0.0426524	0.00758852
441847..444406	7	441847	444406	0.0362964	0.0680205	0.0283749
445926..447492	7	445926	447492	0.03494	0.0946772	0.00902769
447543..450001	7	447543	450001	0.0954599	0.0676401	0.0346871
452004..453636	7	452004	453636	0.157886	0.201684	0.0548288
454469..456508	7	454469	456508	0.232999	0.18959	0.0875253
461969..464959	7	461969	464959	0.450055	0.448831	0.152892
465034..467370	7	465034	467370	0.290947	0.265597	0.0969299
470042..474319	7	470042	474319	0.272924	0.31076	0.11681
477953..479157	7	477953	479157	0.235688	0.295285	0.112221
485869..489959	7	485869	489959	0.0685421	0.0695792	0.0313446
496589..500175	7	496589	500175	0.0875656	0.0562519	0.0412109
501213..503322	7	501213	503322	0.180535	0.111202	0.0894586
503716..508865	7	503716	508865	0.211385	0.169354	0.0668499
527036..528849	7	527036	528849	0.144634	0.151252	0.0646079
529000..534213	7	529000	534213	0.106468	0.0743824	0.0336788
535640..539747	7	535640	539747	0.339383	0.389735	0.143764
542391..544272	7	542391	544272	0.0844776	0.0723682	0.0297939
561225..565336	7	561225	565336	0.0500018	0.0458142	0.0111333
651395..656550	7	651395	656550	0.0616513	0.040497	0.0146769
667497..669141	7	667497	669141	0.342979	0.416947	0.0952743
669315..671612	7	669315	671612	0.213037	0.22958	0.0409241
671957..673251	7	671957	673251	0.132969	0.214497	0.0711434
673586..676133	7	673586	676133	0.237214	0.243383	0.0992669
682243..685512	7	682243	685512	0.12211	0.140188	0.0672235
699758..702587	7	699758	702587	0.430881	0.473204	0.196601
731843..733966	7	731843	733966	0.137576	0.104664	0.0374893
734364..735893	7	734364	735893	0.211919	0.315181	0.0760246
735686..738296	7	735686	738296	0.290031	0.366295	0.0863144
783170..785039	7	783170	785039	0.04053	0.0668402	0.0164175
936879..939888	7	936879	939888	0.0700799	0.0203932	0.027493
1002970..1004840	7	1002970	1004840	0.0445864	0.0296462	0.00292657
1009966..1015881	7	1009966	1015881	0.126299	0.138695	0.0596479
1473218..1477955	7	1473218	1477955	0.052088	0.0336094	0.0188815
1632051..1633283	7	1632051	1633283	0.101642	0.140326	0.0323966
2174477..2180588	7	2174477	2180588	0.00806619	0.0115531	0.000941788
11146953..11149940	7	11146953	11149940	0.375165	0.480913	0.515543
11700860..11702821	7	11700860	11702821	0.0355541	0.0194848	0.00293385
11827125..11828944	7	11827125	11828944	0.0141245	0	0.0549766
12236306..12237538	7	12236306	12237538	0.0342866	0.234281	0.0483643
12406358..12408572	7	12406358	12408572	0.151037	0.127324	0.255858
12930645..12932780	7	12930645	12932780	0.0633377	0.100693	0.025392
15058238..15060052	7	15058238	15060052	0.254404	0.228369	0.445453
15498829..15500914	7	15498829	15500914	0.00428394	0.0468102	0.00241083
20146206..20150823	7	20146206	20150823	0.0213497	0.0044811	0.0443305
20215253..20216841	7	20215253	20216841	0.023527	0.00367094	0.0629081
20231557..20235436	7	20231557	20235436	0.132992	0.0374291	0.240881
20244470..20246476	7	20244470	20246476	0.120641	0.0145014	0.155045
20250793..20252438	7	20250793	20252438	0.115184	0.0354389	0.113932
20256331..20257534	7	20256331	20257534	0.0986039	0.0121664	0.0850315
20288570..20290483	7	20288570	20290483	0.1456	0.0287802	0.106246
20290931..20293312	7	20290931	20293312	0.084876	0.0195701	0.04707
20298215..20300101	7	20298215	20300101	0.0621227	0.0294625	0.145221
20301220..20304177	7	20301220	20304177	0.0938383	0.0399831	0.118234
20309230..20313572	7	20309230	20313572	0.138952	0.0483092	0.155612
20314643..20319131	7	20314643	20319131	0.0647799	0.0149151	0.0892184
20337072..20340607	7	20337072	20340607	0.0525907	0.0197935	0.0621682
20387578..20390603	7	20387578	20390603	0.420722	0.170617	1.03076
20395147..20396529	7	20395147	20396529	0.183975	0.0396899	0.382766
20587512..20588780	7	20587512	20588780	0.0403888	0	0.0243286
20630647..20634135	7	20630647	20634135	0.134079	0.040763	0.0908973
20648821..20650822	7	20648821	20650822	0.0153006	0	0.0260197
20654827..20657591	7	20654827	20657591	0.272055	0.0810074	0.263501
20657504..20659170	7	20657504	20659170	0.217315	0.0608065	0.198968
20668348..20669685	7	20668348	20669685	0.589461	0.172568	1.73701
20676940..20679243	7	20676940	20679243	0.0918456	0.0178674	0.0795137
21088696..21091386	7	21088696	21091386	0.0811453	0.0141105	0.35243
21224123..21226462	7	21224123	21226462	0.0427792	0.00608602	0.0199099
21234004..21235565	7	21234004	21235565	0.0551613	0.00564357	0.0311895
22006924..22010256	7	22006924	22010256	0.585124	0.494801	0.104896
22010730..22012502	7	22010730	22012502	0.196329	0.120122	0.0317256
22015408..22017060	7	22015408	22017060	0.298754	0.358818	0.0517927
22032960..22036291	7	22032960	22036291	0.0547144	0.0423221	0.0122853
22361815..22363916	7	22361815	22363916	0.203069	0.202146	0.0829063
22366233..22368461	7	22366233	22368461	0.275091	0.286526	0.151581
22368630..22370993	7	22368630	22370993	0.213641	0.219442	0.0789455
22371478..22372893	7	22371478	22372893	0.136158	0.0986155	0.0535056
22377219..22381697	7	22377219	22381697	0.239603	0.254392	0.079563
22383251..22385415	7	22383251	22385415	0.643069	0.612803	0.223021
22385866..22388189	7	22385866	22388189	0.387447	0.295636	0.132027
22389446..22390668	7	22389446	22390668	0.157796	0.145029	0.0345118
22391023..22396688	7	22391023	22396688	0.471479	0.454034	0.151962
22399404..22401080	7	22399404	22401080	0.0728314	0.0726787	0.0272805
22437274..22438989	7	22437274	22438989	0.0285458	0.00679795	0
22651308..22653606	7	22651308	22653606	0.0416767	0.0124489	0.00433432
22677393..22680298	7	22677393	22680298	0.0305497	0.0163284	0.0029712
22795110..22796798	7	22795110	22796798	0.0374521	0.0195	0.158679
23031099..23033104	7	23031099	23033104	0.0705334	0.00572365	0.102603
23042023..23043652	7	23042023	23043652	0.102345	0.0142861	0.10531
23043450..23045209	7	23043450	23045209	0.0726144	0.00660177	0.0744905
23078722..23080366	7	23078722	23080366	0.192345	0.0545682	0.22501
23084344..23085554	7	23084344	23085554	0.0854108	0.0412876	0.171284
23089584..23091886	7	23089584	23091886	0.126708	0.0393364	0.215286
23129716..23133621	7	23129716	23133621	0.0882947	0.0332778	0.136602
23349384..23351236	7	23349384	23351236	0.1066	0.0317424	0.110757
23357329..23359845	7	23357329	23359845	0.0572233	0.0161172	0.0522571
23366951..23368656	7	23366951	23368656	0.121161	0.0485581	0.152677
23377635..23379150	7	23377635	23379150	0.0984749	0.028211	0.119558
23381198..23383118	7	23381198	23383118	0.0491799	0.00896372	0.0121722
24450563..24452920	7	24450563	24452920	0.0231571	0.0234744	0
27100574..27102194	7	27100574	27102194	0.221753	0.164283	0.335293
28369570..28371560	7	28369570	28371560	0.0231957	0.0132239	0.170583
33658152..33660292	7	33658152	33660292	0.00458884	0.165625	0.00460805
33874341..33876066	7	33874341	33876066	0.0417005	0.0873148	0.0178295
33968757..33971575	7	33968757	33971575	0.0178284	0.00412172	0.0618428
34872656..34875001	7	34872656	34875001	0.194477	0.0663536	0.179824
35266497..35268984	7	35266497	35268984	0.0756014	0.282648	0.0322349
35285156..35288083	7	35285156	35288083	0.0384423	0.0771259	0.0136725
35295744..35297273	7	35295744	35297273	0.0551436	0.0826214	0.00874688
35296502..35298487	7	35296502	35298487	0.0372071	0.0719519	0.00543062
36059235..36062926	7	36059235	36062926	0.0119652	0.0182113	0.0014831
36094125..36096442	7	36094125	36096442	0.0870305	0.0327875	0.00236222
36119193..36122090	7	36119193	36122090	0.016153	0.0339206	0
36215639..36217939	7	36215639	36217939	0.0211005	0.0326805	0.00228941
36238883..36241857	7	36238883	36241857	0.0586817	0.0417802	0.0202262
36248447..36251581	7	36248447	36251581	0.0649482	0.0470075	0.0261872
36262946..36265121	7	36262946	36265121	0.0363151	0.0437774	0.00915371
36565680..36567769	7	36565680	36567769	0.0307018	0	0.00730172
36955010..36956840	7	36955010	36956840	0.0100472	0.00321044	0.0714226
37967927..37969804	7	37967927	37969804	0.00284623	0	0.0341599
38111391..38113012	7	38111391	38113012	0.0030046	0	0.0396014
39764957..39767726	7	39764957	39767726	0.011388	0.0249467	0
46992143..46994361	7	46992143	46994361	0.00680132	0.00647513	0.0703234
48343849..48346918	7	48343849	48346918	0	0.00196701	0.024058
51115640..51117723	7	51115640	51117723	0.0288732	0	0
51675640..51677687	7	51675640	51677687	0.0072339	0.0155546	0.0514001
53752112..53753853	7	53752112	53753853	0.00559524	0.00329553	0.0421646
54256046..54257619	7	54256046	54257619	0	0.0426373	0.011153
54461343..54463138	7	54461343	54463138	0	0.003273	0.0418137
54708828..54710771	7	54708828	54710771	0	0.0331173	0.00524873
55297858..55299840	7	55297858	55299840	0.00368643	0.00144751	0.054406
55414143..55415988	7	55414143	55415988	0	0	0.0315662
59687782..59689096	7	59687782	59689096	0.00426399	0	0.0651924
59793465..59795383	7	59793465	59795383	0	0.0154448	0.0388117
60749173..60751841	7	60749173	60751841	0.0736711	0.152178	0.0399266
60752677..60754576	7	60752677	60754576	0.164231	0.11825	0.0362695
61555570..61558359	7	61555570	61558359	0.0130288	0.0420085	0.00206316
61592504..61593679	7	61592504	61593679	0.0123565	0.0626216	0
61614422..61615868	7	61614422	61615868	0.0191412	0.0464203	0.00341092
62039308..62042418	7	62039308	62042418	0.00733134	0	0.0192214
62772929..62777715	7	62772929	62777715	0.359422	0.200977	0.297572
63886641..63889499	7	63886641	63889499	0.00343641	0.0221604	0.00201336
69727950..69730319	7	69727950	69730319	0.0195265	0.049627	0.0126631
70232365..70234631	7	70232365	70234631	0.0131358	0.0142993	0.0630331
70271182..70274492	7	70271182	70274492	0.631611	0.362827	0.618798
73317018..73318556	7	73317018	73318556	0	0.0338318	0
75180214..75181800	7	75180214	75181800	0.0207375	0.0240089	0
75742917..75745682	7	75742917	75745682	0.0523003	0.0450569	0.188147
75748194..75751309	7	75748194	75751309	0.0465305	0.0418592	0.0976081
76630955..76633617	7	76630955	76633617	0.252946	0.39725	0.224726
76641062..76643206	7	76641062	76643206	0.00428822	0.0294855	0.00251504
76727477..76729769	7	76727477	76729769	0.00853537	0.0553956	0.0021932
77013756..77015628	7	77013756	77015628	0.00769945	0.0314915	0
77019978..77022270	7	77019978	77022270	0.0108327	0.0519759	0.00235271
77583995..77587102	7	77583995	77587102	0.00247009	0.0375012	0.00173577
78853881..78855148	7	78853881	78855148	0.0388911	0.0296172	0.130281
79331809..79336552	7	79331809	79336552	0.0058448	0.0141977	0
82068044..82069541	7	82068044	82069541	0.018286	0.0477522	0
82753894..82757368	7	82753894	82757368	0.070805	0.0183934	0
82758880..82762539	7	82758880	82762539	0.0633842	0.0299765	0
83895084..83897497	7	83895084	83897497	0.0431552	0.0238352	0.00954335
85991399..85993387	7	85991399	85993387	0.0145819	0.0305422	0.00372083
91778592..91780756	7	91778592	91780756	0.00228695	0.119789	0
97434456..97436612	7	97434456	97436612	0.0167561	0.0389154	0
97710856..97712552	7	97710856	97712552	0.115436	0.218795	0.0985543
99225306..99229678	7	99225306	99229678	0.056072	0.0682569	0.0209548
99256058..99257885	7	99256058	99257885	0.0582434	0.0331228	0.111232
99271180..99275436	7	99271180	99275436	0.104971	0.0660837	0.0356462
99306855..99309209	7	99306855	99309209	0.0398647	0.0171734	0.00223691
99338859..99342164	7	99338859	99342164	0.0685603	0.0786346	0.0344734
99457077..99461131	7	99457077	99461131	0.0310277	0.0475028	0.0137077
99521317..99526986	7	99521317	99526986	0.055706	0.091774	0.0169617
103218596..103220563	7	103218596	103220563	0.0322423	0.0267176	0.0050104
103319843..103322003	7	103319843	103322003	0.0540356	0.0309254	0.0101317
104454503..104456846	7	104454503	104456846	0.00710409	0	0.0202808
105137510..105140223	7	105137510	105140223	0	0	0.0329463
105808529..105810977	7	105808529	105810977	0.00829126	0.00246579	0.0312474
107400919..107402699	7	107400919	107402699	0.0348123	0	0
109400470..109402574	7	109400470	109402574	0.0383961	0.0966266	0.00234216
109409001..109410961	7	109409001	109410961	0.0168963	0.045963	0.00251688
109558503..109561954	7	109558503	109561954	0.000705888	0.0134876	0
115380961..115382718	7	115380961	115382718	0	0.00163277	0.0753957
115531905..115533569	7	115531905	115533569	0.00483115	0.0106152	0.0505483
115916185..115918215	7	115916185	115918215	0.0271103	0.0461173	0.0979234
117205873..117208296	7	117205873	117208296	0.0336209	0.0288823	0
118051887..118054795	7	118051887	118054795	0.014893	0.0170083	0.00185451
118445661..118447191	7	118445661	118447191	0	0.0383699	0.0142004
118455969..118458183	7	118455969	118458183	0.0583933	0.153875	0.0386456
121867281..121868452	7	121867281	121868452	0.279633	0.74697	0.0412381
123840382..123843800	7	123840382	123843800	0.0479259	0.0867316	0.0938498
123843746..123848659	7	123843746	123848659	0.166934	0.373457	0.239061
124051022..124054032	7	124051022	124054032	0.00699758	0.0174515	0
124669911..124674064	7	124669911	124674064	0.855942	0.0598278	0.329757
124947318..124949337	7	124947318	124949337	0.0370446	0.0185436	0.0843618
125315173..125317638	7	125315173	125317638	0.0634743	0.060112	0.0182464
125616529..125619112	7	125616529	125619112	0.0208428	0.0736521	0.0174643
125633304..125635691	7	125633304	125635691	0.0161507	0	0.0207661
126195751..126197898	7	126195751	126197898	0.00213983	0.0215846	0
126366615..126369598	7	126366615	126369598	0.0553162	0.0480115	0.0215821
126495750..126500319	7	126495750	126500319	0.0404772	0.164665	0.00558631
126519005..126521245	7	126519005	126521245	0.0923004	0.146068	0.0561823
126529701..126531889	7	126529701	126531889	0.0652532	0.0761998	0.0216583
126544488..126546255	7	126544488	126546255	0.2538	0.384055	0.198465
129659944..129661379	7	129659944	129661379	0.0442854	0	0.0288633
132009319..132011391	7	132009319	132011391	0.00238845	0.0306143	0.00713752
133828263..133830169	7	133828263	133830169	0.0360158	0.0212747	0
134136373..134138905	7	134136373	134138905	0.0181045	0.0655884	0.00945209
134930173..134932345	7	134930173	134932345	0.00720051	0.046861	0.0049203
137034153..137036088	7	137034153	137036088	0.0307086	0.0181672	0
138045430..138047641	7	138045430	138047641	0.120553	0.0278323	0.0637692
138423323..138425547	7	138423323	138425547	0.0255727	0	0.0413238
139098262..139100884	7	139098262	139100884	0.0208358	0.00454958	0.0372627
139736020..139737264	7	139736020	139737264	0.03654	0.0092222	0.0765861
141262754..141264966	7	141262754	141264966	0.0207964	0.0344033	0.00609245
142393070..142394633	7	142393070	142394633	0.00179257	0.0369701	0.00704868
142487412..142489574	7	142487412	142489574	0.00437809	0.0400708	0.00227935
144376940..144378554	7	144376940	144378554	0.00728668	0.0218263	0.0941167
144389664..144391612	7	144389664	144391612	0.0119472	0.0147916	0.0590046
144755812..144758569	7	144755812	144758569	0.00726736	0.0117369	0.047342
1249983..1251776	8	1249983	1251776	0.0294159	0.0616459	0.00549935
6242704..6244354	8	6242704	6244354	0.0210571	0.026863	0.0805358
8935477..8936855	8	8935477	8936855	0.0336808	0.00832492	0.0606818
13114776..13116416	8	13114776	13116416	0.0032573	0.0513068	0.00654695
14027016..14029478	8	14027016	14029478	0.118677	0.217509	0.0882323
14404234..14406210	8	14404234	14406210	0.0209718	0.0440906	0.0801604
15333395..15335654	8	15333395	15335654	0	0	0.0298893
21847477..21849656	8	21847477	21849656	0.0284244	0.0574486	0.015862
22910098..22912257	8	22910098	22912257	0.0277798	0.0324993	0.0774873
28841568..28844421	8	28841568	28844421	2.79938	5.34045	0.263636
29979278..29980941	8	29979278	29980941	0.181768	0.203379	0.0421748
33147173..33150774	8	33147173	33150774	0.52913	0.336438	0.756143
34895856..34897112	8	34895856	34897112	0.00639926	0	0.0430501
39351786..39354670	8	39351786	39354670	0.634556	0.4027	0.678202
44098811..44101198	8	44098811	44101198	0.0380845	0.00244268	0.0679146
44398298..44400425	8	44398298	44400425	0.203369	0.11465	0.0908346
45416921..45418975	8	45416921	45418975	0.0103425	0	0.0334484
45430267..45432829	8	45430267	45432829	0	0.00657313	0.0256727
45542680..45545861	8	45542680	45545861	0.17248	0.114355	0.0774792
45960132..45962645	8	45960132	45962645	0.103312	0.0380026	0.160695
46000434..46003397	8	46000434	46003397	0.156712	0.062772	0.305819
46078169..46079998	8	46078169	46079998	0.0110165	0	0.0489026
46183251..46185963	8	46183251	46185963	0.109653	0.0493944	0.0486697
46199591..46203436	8	46199591	46203436	0.18586	0.0750473	0.0782312
46215904..46220722	8	46215904	46220722	0.0512248	0.0200477	0.0893941
46772856..46775048	8	46772856	46775048	0.0149716	0.0173821	0
47171880..47174322	8	47171880	47174322	0.0787592	0.117918	0.0285786
47189213..47191808	8	47189213	47191808	0.115744	0.166198	0.0693525
47235112..47238553	8	47235112	47238553	0.135436	0.536751	0.0898569
47834139..47836390	8	47834139	47836390	0.00631228	0.0299396	0.00223312
49554859..49556742	8	49554859	49556742	0.0366944	0.0140527	0
49602840..49605082	8	49602840	49605082	0.0560406	0.0337009	0.126197
50619377..50621586	8	50619377	50621586	0.0124378	0.0854406	0.030761
51037863..51039767	8	51037863	51039767	0.0553629	0.078265	0.0217746
51044349..51048859	8	51044349	51048859	0.00961548	0.0205949	0.00294828
52277178..52279143	8	52277178	52279143	0.00503688	0.0146077	0.0387068
55303360..55305473	8	55303360	55305473	0.205374	0.190279	0.442678
55525982..55528172	8	55525982	55528172	0.0387102	0.0685714	0.00728423
55770837..55772957	8	55770837	55772957	0.00485454	0	0.0344883
56347402..56349432	8	56347402	56349432	0.00113155	0.00297328	0.0271946
56633389..56635355	8	56633389	56635355	0.270327	0.217094	0.711595
56784725..56786538	8	56784725	56786538	0.0100592	0.00963981	0.102806
56804417..56805594	8	56804417	56805594	0	0.00471397	0.0423306
56823434..56825258	8	56823434	56825258	0.0105888	0.0272605	0.120621
56826145..56827718	8	56826145	56827718	0.0331254	0.0481242	0.149127
58916327..58919420	8	58916327	58919420	0.0186182	0.0376015	0.00673399
61890252..61892157	8	61890252	61892157	0.0104672	0.0454581	0.0556262
62150329..62152107	8	62150329	62152107	0.0177788	0.0343249	0.0845441
62262656..62264523	8	62262656	62264523	0.0791284	0.0548661	0.483372
62274612..62275990	8	62274612	62275990	0.122058	0.120399	1.18085
62901764..62905652	8	62901764	62905652	0.0150608	0.0205061	0.0731708
62962376..62965842	8	62962376	62965842	0.00883786	0.03558	0.00906181
63109536..63111853	8	63109536	63111853	0	0.0226782	0.0135113
63228031..63232998	8	63228031	63232998	0.0215645	0.0235369	0.0630182
63846381..63849524	8	63846381	63849524	0.0127826	0.0221725	0
63888068..63889572	8	63888068	63889572	0.0448506	0.111529	0.0169698
63959659..63961530	8	63959659	63961530	0	0.0250586	0
65002295..65004013	8	65002295	65004013	0.00652373	0.0354802	0.0599082
65351079..65354272	8	65351079	65354272	0.0194294	0.00731167	0.0511486
65394628..65398279	8	65394628	65398279	0.00135576	0.00468976	0.0163651
72399634..72402287	8	72399634	72402287	0.00948092	0.0401846	0.00971984
77024133..77026057	8	77024133	77026057	0.101767	0.108298	0.217006
82651770..82653531	8	82651770	82653531	0.0318257	0	0.00606495
84083239..84084955	8	84083239	84084955	0.00819229	0.0102003	0.213258
84880800..84882308	8	84880800	84882308	0.023165	0.00970838	0.0814167
84885088..84886301	8	84885088	84886301	0.0713599	0.0308287	0.245083
85212950..85215350	8	85212950	85215350	0.178702	0.0764943	0.223921
87473593..87475993	8	87473593	87475993	0.00394411	0.00967406	0.0373526
90025892..90027982	8	90025892	90027982	0	0.0389104	0.00240507
90614893..90618812	8	90614893	90618812	0.0144533	0.0111145	0.0420851
90917593..90919352	8	90917593	90919352	0	0.00331428	0.035677
93529267..93531343	8	93529267	93531343	0.0250411	0.0239527	0.00242128
96388675..96390745	8	96388675	96390745	0.0802938	0.0683237	0.156024
98777105..98779331	8	98777105	98779331	0	0.0691984	0
103027629..103029051	8	103027629	103029051	0.0584899	0.167595	0.0147694
103031554..103032791	8	103031554	103032791	0.0691842	0.119706	0.0169984
103034280..103035631	8	103034280	103035631	0.118465	0.198331	0.0478072
103098347..103101818	8	103098347	103101818	0.0148556	0.0176094	0
103312751..103315099	8	103312751	103315099	0.0195375	0.00742965	0.0462286
103638857..103641043	8	103638857	103641043	0	0.0320379	0.0156018
104222987..104225515	8	104222987	104225515	0.322157	0.427791	0.350474
104643400..104645674	8	104643400	104645674	0.101934	0.0372097	0.204602
107391810..107393455	8	107391810	107393455	0.0032474	0	0.0718008
107609657..107611382	8	107609657	107611382	0.0667931	0.176815	0.0239183
107920443..107921629	8	107920443	107921629	0.0453584	0.0292861	0.12169
109889068..109891046	8	109889068	109891046	0.0371918	0.0163726	0.00254118
112957491..112961288	8	112957491	112961288	0.105248	0.124819	0.0598109
113662157..113664120	8	113662157	113664120	0.0137654	0.0291922	0
114062739..114065463	8	114062739	114065463	0.0316083	0.0627993	0.00181123
114841272..114843221	8	114841272	114843221	0.0750796	0.0119761	0.0662086
115116786..115118824	8	115116786	115118824	0.00633513	0.00136171	0.0441869
115289925..115292598	8	115289925	115292598	0.058239	0	0
115301754..115303905	8	115301754	115303905	0.0139223	0.0255243	0
116118656..116121742	8	116118656	116121742	0.0268466	0.0169677	0.167778
116490235..116492168	8	116490235	116492168	0.0100599	0.00303945	0.0346754
119048405..119050635	8	119048405	119050635	0.05897	0.0779326	0.0242155
120117677..120119506	8	120117677	120119506	0.0138439	0	0.0365208
120649228..120650686	8	120649228	120650686	0.0370229	0	0.0138836
120706995..120709147	8	120706995	120709147	0.0720076	0.00537573	0
120750018..120751686	8	120750018	120751686	0.04508	0	0
120992022..120994511	8	120992022	120994511	0.0114837	0.019657	0
121290753..121292457	8	121290753	121292457	0.034	0.0171552	0
121354769..121356673	8	121354769	121356673	0.0157377	0.0245098	0.00138266
121715046..121716487	8	121715046	121716487	0.0177237	0.0651449	0.00730642
121760171..121762347	8	121760171	121762347	0.024324	0.0303983	0
121865684..121867446	8	121865684	121867446	0.00964655	0.00333426	0.080709
126247650..126250250	8	126247650	126250250	0.192416	0.333532	0.72102
126899002..126901273	8	126899002	126901273	0.13741	0.0986454	0.0521621
126904357..126914732	8	126904357	126914732	0.0371835	0.0374851	0.0217567
126983608..126986216	8	126983608	126986216	0.0807827	0.0818228	0.0154065
126999493..127001703	8	126999493	127001703	0.0243213	0.0689162	0.0115724
127002376..127004706	8	127002376	127004706	0.0583584	0.0476589	0.00866188
129331958..129333869	8	129331958	129333869	0	0.024312	0.00301057
129337259..129340581	8	129337259	129340581	0.00725517	0.0865636	0.00999951
129516532..129519545	8	129516532	129519545	0.0139988	0.0201402	0.00190982
129534424..129536646	8	129534424	129536646	0.00725133	0.00400771	0.043696
130478084..130479753	8	130478084	130479753	0.112247	0.168713	0.247439
130639418..130641130	8	130639418	130641130	0.0799754	0.0967609	0.0307479
131623523..131626060	8	131623523	131626060	0.039604	0.0114745	0.131746
132378356..132379966	8	132378356	132379966	0	0	0.0343328
132419210..132420535	8	132419210	132420535	0.00403109	0	0.0409622
769454..773074	9	769454	773074	0.0413915	0.0129825	0.104265
810871..812802	9	810871	812802	0.0275457	0	0.0803517
1768916..1770506	9	1768916	1770506	0.265857	0.151335	0.355116
2020324..2023021	9	2020324	2023021	0.159816	0.0680199	0.206608
2305956..2307696	9	2305956	2307696	0.00807936	0	0.0359798
2370952..2373305	9	2370952	2373305	0.0201371	0	0.016701
2475109..2477283	9	2475109	2477283	0.030585	0.0228817	0.00226924
7136254..7138086	9	7136254	7138086	0.0421725	0.0112335	0.0996655
7449212..7451707	9	7449212	7451707	0.163119	0.109251	0.0618877
7451859..7454343	9	7451859	7454343	0.103299	0.118608	0.0380238
7612120..7614168	9	7612120	7614168	0.0253577	0.00999909	0.0568958
8253752..8255309	9	8253752	8255309	0.0161928	0.0389404	0.0822569
8546743..8549676	9	8546743	8549676	0.0174821	0.0119417	0.045767
8744238..8747740	9	8744238	8747740	0.0314975	0.0075014	0.00445284
8878534..8883315	9	8878534	8883315	0.0605305	0.0377033	0.0276212
8894581..8898782	9	8894581	8898782	0.416758	0.467777	0.149341
8909673..8912901	9	8909673	8912901	0.0631976	0.111216	0.0247267
8940357..8943672	9	8940357	8943672	0.0105865	0.0184032	0
8951827..8956534	9	8951827	8956534	0.0531351	0.0479572	0.0184887
11676312..11678794	9	11676312	11678794	0.0327606	0.0282429	0
11704061..11707249	9	11704061	11707249	0.0620783	0.0283977	0.00822338
11730046..11731647	9	11730046	11731647	0.089267	0.0467791	0.0157494
11732327..11734682	9	11732327	11734682	0.251503	0.137065	0.0591669
11736570..11739947	9	11736570	11739947	0.0278364	0.00686311	0.0014611
11760710..11764773	9	11760710	11764773	0.0861824	0.00428763	0.00141639
11778285..11781371	9	11778285	11781371	0.42504	0.198001	0.0272959
11784452..11785799	9	11784452	11785799	0.152376	0.054007	0.0199977
11871400..11873372	9	11871400	11873372	0.0315527	0.0280226	0.00386872
12234759..12239856	9	12234759	12239856	0.161504	0.130428	0.317116
12241115..12245347	9	12241115	12245347	0.0898049	0.0496316	0.13394
13554020..13556783	9	13554020	13556783	0.0238168	0.0193744	0.00178567
13781479..13783122	9	13781479	13783122	0.0660113	0.028451	0.00460436
14586235..14588503	9	14586235	14588503	0.00652932	0.0574216	0.00221639
17472994..17475066	9	17472994	17475066	0.0181182	0.0727412	0.0201178
17475704..17477233	9	17475704	17477233	0.0355954	0.375375	0.108133
17483766..17485070	9	17483766	17485070	0.0704025	0.539749	0.181177
17623146..17625629	9	17623146	17625629	0.177545	0.225877	0.0292736
18210411..18212264	9	18210411	18212264	0.0832901	0.202565	0.0482682
23149263..23152742	9	23149263	23152742	0.0100279	0.0576067	0.0320298
27055761..27056947	9	27055761	27056947	0.162123	0.233118	0.0228464
27532204..27535005	9	27532204	27535005	0.124019	0.0717008	0.0629839
35347745..35349955	9	35347745	35349955	0.00207886	0.0210004	0
36095791..36098895	9	36095791	36098895	0.00296062	0.0187727	0
39067217..39070407	9	39067217	39070407	0	0.0145561	0
41149262..41152125	9	41149262	41152125	0.376533	0.187455	0.429968
42211528..42214325	9	42211528	42214325	0.0304527	0.00732005	0
43558083..43559875	9	43558083	43559875	0.00584529	0	0.0327502
44184654..44186424	9	44184654	44186424	0	0.0247871	0.0182549
45894825..45896156	9	45894825	45896156	0.0131776	0.0133847	0.0719742
47493065..47494958	9	47493065	47494958	0.0777767	0.216682	0
47632120..47634706	9	47632120	47634706	0.0183238	0	0.0487627
48478604..48479825	9	48478604	48479825	0.0607047	0	0.00201948
48537076..48539113	9	48537076	48539113	0.0280191	0	0.0151738
48610955..48616515	9	48610955	48616515	0.117131	0.00104893	0.00657167
48620311..48622292	9	48620311	48622292	0.0670965	0	0
48632105..48633892	9	48632105	48633892	0.0329375	0	0.00562528
48638960..48641615	9	48638960	48641615	0.0716829	0.00876178	0.0222787
48715819..48717491	9	48715819	48717491	0.0397726	0	0.0185178
49022558..49026068	9	49022558	49026068	0.0190362	0.00664969	0
49049234..49052432	9	49049234	49052432	0.0697425	0.0100857	0.030182
49135296..49139111	9	49135296	49139111	0.0454821	0.00905449	0.00301688
49493824..49498122	9	49493824	49498122	0.691119	0.300775	0.72683
50556405..50559850	9	50556405	50559850	0.0159633	0	0.0205891
52524877..52526085	9	52524877	52526085	0.162331	0.0245149	0.0174395
53322798..53324534	9	53322798	53324534	0.0191152	0.0381637	0
53332977..53334810	9	53332977	53334810	0.0174572	0.0269862	0
53337535..53339842	9	53337535	53339842	0.0152259	0.0165094	0
54823148..54826244	9	54823148	54826244	0.00570318	0.0188446	0.00162383
55206230..55208544	9	55206230	55208544	0.0150266	0.00742493	0.0567876
61036930..61038808	9	61036930	61038808	0.171251	0.0662908	0.158135
62369272..62371472	9	62369272	62371472	0.0262116	0.00267825	0.050877
63642996..63645307	9	63642996	63645307	0.367092	0.00240184	0.00227851
64215946..64218443	9	64215946	64218443	0.00485725	0.0302705	0.000986837
65514203..65516490	9	65514203	65516490	0.0268857	0.0177317	0.191207
66213574..66215213	9	66213574	66215213	0.00140133	0.0322849	0
67429056..67432206	9	67429056	67432206	0.0219755	0	0.00486383
67847758..67849827	9	67847758	67849827	0.00222046	0.0518092	0
68010705..68013000	9	68010705	68013000	0	0.0338632	0.00214965
68094961..68097900	9	68094961	68097900	0.0016841	0.0297227	0.00171054
68301507..68304952	9	68301507	68304952	0.0233627	0.0495197	0.00457706
69614541..69616401	9	69614541	69616401	0.0130912	0.0653884	0.0177569
69911453..69912967	9	69911453	69912967	0.164498	0.204765	0.312956
70021135..70023785	9	70021135	70023785	0.0512222	0.0837256	0.0244681
70519772..70522433	9	70519772	70522433	0.00814984	0.00438251	0.0391024
70534891..70537155	9	70534891	70537155	0.00649788	0.00498626	0.0407016
70552577..70555711	9	70552577	70555711	0.026656	0.0130359	0.099026
70565687..70568166	9	70565687	70568166	0.00885408	0.00467411	0.0335081
70970635..70974114	9	70970635	70974114	0.0242148	0.0732575	0.0110936
71050802..71052734	9	71050802	71052734	0.0156476	0.0853688	0.00557952
71065856..71067719	9	71065856	71067719	0.00286761	0.0548584	0.0229407
71070311..71071990	9	71070311	71071990	0.00136796	0.0499568	0.00293786
79777472..79780437	9	79777472	79780437	0.0773548	0.107782	0.047667
80036801..80038857	9	80036801	80038857	0.00464152	0.0351042	0.00519777
80871469..80872848	9	80871469	80872848	0.0487344	0.0599146	0.00548519
80958449..80960444	9	80958449	80960444	0.0206113	0.0249128	0
81046684..81048223	9	81046684	81048223	0.0420672	0.0130147	0
83333585..83337317	9	83333585	83337317	0.00253678	0.0244226	0
83340967..83342652	9	83340967	83342652	0.019507	0.0997544	0.00596559
85356850..85358909	9	85356850	85358909	0.0193391	0.0128859	0.0634621
86569480..86572920	9	86569480	86572920	0.100659	0.09814	0.236071
93394273..93395560	9	93394273	93395560	0.0635365	0.0497431	0.19499
93395901..93398209	9	93395901	93398209	0.0457761	0.00995148	0.0987811
93468636..93471447	9	93468636	93471447	0.216741	0.115852	0.0552094
94665832..94667393	9	94665832	94667393	0.00316981	0.00551295	0.0576951
95951339..95954028	9	95951339	95954028	0.0182712	0.0392054	0.00992572
96007933..96009633	9	96007933	96009633	0.00300373	0.0578173	0.0155264
96200276..96201707	9	96200276	96201707	0.0481641	0.0830936	0.013242
96292921..96294087	9	96292921	96294087	0.181246	0.0712489	0.0464318
97069042..97070270	9	97069042	97070270	0.0242542	0.104345	0.0130455
97259914..97261082	9	97259914	97261082	0.111403	0	0
99501761..99503804	9	99501761	99503804	0.0118736	0.00287588	0.0631181
101790706..101793199	9	101790706	101793199	0	0.0313782	0
105165018..105167983	9	105165018	105167983	0.35367	0.357444	0.250902
105200640..105202462	9	105200640	105202462	0.158689	0.228389	0.133495
105611878..105613168	9	105611878	105613168	0.0294809	0.00227665	0.0511212
111401783..111404172	9	111401783	111404172	0.0566656	0.0122309	0.00755567
111897444..111899795	9	111897444	111899795	0.0971208	0.108181	0.212854
111910242..111912562	9	111910242	111912562	0.0756145	0.056525	0.170162
111987055..111989983	9	111987055	111989983	0.0447819	0.0397872	0.0999806
112490602..112492575	9	112490602	112492575	0.00246882	0.042021	0.0108588
113955925..113957403	9	113955925	113957403	0.0831238	0.183022	0.0540506
114097886..114100521	9	114097886	114100521	0.0882985	0.0794487	0.0423703
114251790..114254074	9	114251790	114254074	0.133381	0.151592	0.0762783
114478590..114480876	9	114478590	114480876	0.0554174	0.0166809	0.141546
117683211..117684634	9	117683211	117684634	0	0	0.0329802
119300840..119302712	9	119300840	119302712	0.0275102	0.283237	0.103002
121906476..121908750	9	121906476	121908750	0.217155	0.138588	0.417558
121912360..121914214	9	121912360	121914214	0.236839	0.189917	0.418226
272321..275385	10	272321	275385	0.0358493	0.0141286	0.00596747
414687..417058	10	414687	417058	0.0440458	0.0427839	0.00442859
478791..481136	10	478791	481136	0.499855	0.380494	0.0366342
1723094..1724346	10	1723094	1724346	0.0282548	0	0.0413146
7085259..7086728	10	7085259	7086728	0.141763	0.0907715	0.468096
9910973..9912205	10	9910973	9912205	0.0368252	0.0547141	0.00444089
9915162..9916950	10	9915162	9916950	0.0458401	0.180047	0.0161519
9918364..9920247	10	9918364	9920247	0.0169319	0.109903	0.0185072
9984994..9987094	10	9984994	9987094	0	0.0277205	0.0554338
11180946..11183333	10	11180946	11183333	0.0374999	0.0366574	0.106361
12849382..12851730	10	12849382	12851730	0.030629	0.13408	0.0293576
12851854..12853197	10	12851854	12853197	0.0495512	0.02198	0.00203706
12860273..12863301	10	12860273	12863301	0.0207553	0.0300278	0
13118722..13121901	10	13118722	13121901	0.107696	0.0790447	0.158317
14812117..14814116	10	14812117	14814116	0.00602781	0.0630718	0.0235599
14941439..14943140	10	14941439	14943140	0.207655	0.0803269	0.0624731
15132626..15134536	10	15132626	15134536	0.0208239	0.0350473	0.076971
15168702..15172129	10	15168702	15172129	0.184567	0.279062	0.19222
15834690..15836878	10	15834690	15836878	0.0673243	0.0992648	0.036446
15847980..15851046	10	15847980	15851046	0.0522158	0.0143355	0.0383372
15861410..15864643	10	15861410	15864643	0.122007	0.0838615	0.201532
17108199..17111142	10	17108199	17111142	0.0100777	0.00978638	0.0380015
19248211..19249975	10	19248211	19249975	0.0155787	0.0380805	0.0951485
19395241..19396861	10	19395241	19396861	0.00931038	0.0034257	0.0428718
19454825..19456288	10	19454825	19456288	0	0	0.0450229
19464388..19468022	10	19464388	19468022	0.000735244	0.00233851	0.0283106
19746037..19747920	10	19746037	19747920	0.0132174	0.0308397	0.00261975
26438352..26440214	10	26438352	26440214	0	0.0246051	0
34181202..34183871	10	34181202	34183871	0.100114	0.117197	0.0556334
35261572..35265137	10	35261572	35265137	0.00629581	0.00823288	0.0326403
37262386..37263916	10	37262386	37263916	0	0.00383952	0.0346577
37399267..37401444	10	37399267	37401444	0.0226096	0.0132192	0.148611
39489174..39492291	10	39489174	39492291	0.00869721	0.00764932	0.0529565
41661274..41663151	10	41661274	41663151	0.0213222	0.113249	0.0536223
41777939..41780606	10	41777939	41780606	0.0113952	0.0545019	0.0204047
42290407..42292591	10	42290407	42292591	0.00946641	0	0.0330123
42886062..42888258	10	42886062	42888258	0.00209211	0.0332149	0.00357877
44839933..44842171	10	44839933	44842171	0.060817	0.0860294	0.0211645
46251424..46253349	10	46251424	46253349	0.184524	0.1624	0.384623
46281446..46282688	10	46281446	46282688	0.0127203	0.0142206	0.0818418
46302299..46305776	10	46302299	46305776	0.0147409	0.0167004	0.0507081
47753162..47755789	10	47753162	47755789	0.0230992	0.0666385	0.00566775
51805468..51809087	10	51805468	51809087	0.00396805	0	0.016184
52736186..52737819	10	52736186	52737819	0.0165159	0.0814799	0.0183133
53999618..54001183	10	53999618	54001183	0	0	0.0497534
54009746..54012379	10	54009746	54012379	0.661903	1.16487	1.40936
54980292..54982517	10	54980292	54982517	0.015923	0.0026459	0.0792007
55877579..55880792	10	55877579	55880792	0.00303264	0.0126659	0.0282538
58384548..58386198	10	58384548	58386198	0.28768	0.144173	0.0607933
58931545..58934538	10	58931545	58934538	0.0217236	0.0115074	0
62135992..62137515	10	62135992	62137515	0.0757308	0.0719628	0.0225381
63551151..63553948	10	63551151	63553948	0.586726	1.03677	0.210442
63561573..63563932	10	63561573	63563932	0.0775374	0.0296756	0.0143921
64718395..64720035	10	64718395	64720035	0.106459	0.0681187	0.00958002
72258530..72260568	10	72258530	72260568	0.00894332	0.0548667	0
72283314..72285443	10	72283314	72285443	0.0305368	0.0163646	0.0024732
73485976..73488069	10	73485976	73488069	0.0504509	0.0314924	0.0123777
74126076..74127508	10	74126076	74127508	0	0.00407057	0.0398102
74153921..74156300	10	74153921	74156300	0.0131033	0.0167332	0.135831
74182896..74184843	10	74182896	74184843	0.00764519	0.0149322	0.108446
74185186..74186880	10	74185186	74186880	0.0170882	0.0182848	0.25971
74189708..74191025	10	74189708	74191025	0.0339615	0.0177479	0.184359
74195357..74198267	10	74195357	74198267	0.0114357	0.0258095	0.0702156
74234343..74236297	10	74234343	74236297	0.0370973	0.0313371	0.106503
75291338..75294751	10	75291338	75294751	0.0173337	0.0308763	0.0734469
76279443..76281034	10	76279443	76281034	0.0193867	0.0785609	0.0050108
77569067..77570653	10	77569067	77570653	0.130693	0.0499405	0.013376
77662499..77664480	10	77662499	77664480	0.0348116	0.00749555	0
81830171..81831757	10	81830171	81831757	0.0979726	0.0526199	0.228119
81854076..81855345	10	81854076	81855345	0.00361918	0.0089655	0.0540791
81859015..81862122	10	81859015	81862122	0.0770261	0.0483934	0.177427
82767266..82769168	10	82767266	82769168	0.272046	0.394184	0.250552
83670532..83673420	10	83670532	83673420	0.102961	0.129552	0.0714548
85859755..85861579	10	85859755	85861579	0.00695578	0.00627281	0.102664
86275020..86276652	10	86275020	86276652	0.0660366	0.0321556	0
86286983..86289742	10	86286983	86289742	0.0803574	0.0562023	0.0171863
86296945..86298801	10	86296945	86298801	0.022188	0.0124803	0.0927966
86299901..86301386	10	86299901	86301386	0.0459122	0.0372771	0.288824
86700371..86703098	10	86700371	86703098	0.11667	0.0504279	0.0843182
87046338..87048485	10	87046338	87048485	0.00595405	0.0138652	0.0415262
89760129..89761670	10	89760129	89761670	0.0186213	0.0700737	0.00326135
89767634..89769260	10	89767634	89769260	0.0155419	0.0572619	0
89769367..89771318	10	89769367	89771318	0.0128246	0.0338925	0
89967388..89970211	10	89967388	89970211	0.00378557	0.0319137	0
90670658..90672495	10	90670658	90672495	0.122789	0.147796	0.0543165
90703284..90705138	10	90703284	90705138	0.0681289	0.130528	0.0253584
90718877..90720558	10	90718877	90720558	0.0883446	0.0578316	0.028004
91063103..91066100	10	91063103	91066100	0.00153314	0.00589539	0.0398227
91225404..91227626	10	91225404	91227626	0.0760554	0.0960373	0.213758
93740180..93741551	10	93740180	93741551	0.010612	0.0127375	0.0630309
93747132..93748931	10	93747132	93748931	0.0533594	0.13241	0.210953
93750119..93751284	10	93750119	93751284	0.0525418	0.0572848	0.175228
96114253..96116317	10	96114253	96116317	0	0	0.0404834
96657455..96658689	10	96657455	96658689	0.361278	0.679899	0.425924
97596140..97600189	10	97596140	97600189	0.0350872	0.0504933	0.0178939
97625425..97627350	10	97625425	97627350	0.0838702	0.00747419	0.02827
99033198..99035191	10	99033198	99035191	0	0.00574117	0.0372215
99500591..99502149	10	99500591	99502149	0	0.033726	0
100557533..100559968	10	100557533	100559968	0.0380268	0.0507455	0.00405002
101055157..101056632	10	101055157	101056632	0.0614693	0.0196335	0.144545
101525719..101527113	10	101525719	101527113	0.0512234	0.0445426	0.00412632
101538462..101539656	10	101538462	101539656	0.28547	0.134363	0.0875032
101541610..101543703	10	101541610	101543703	0.274004	0.0946269	0.064087
102722485..102724931	10	102722485	102724931	0.0838403	0.0835109	0.0331514
102973799..102977267	10	102973799	102977267	0.00154085	0	0.0179821
105671714..105673289	10	105671714	105673289	0.0416249	0	0.0177021
105739002..105740851	10	105739002	105740851	0.0242921	0.0286932	0.334342
106004113..106005985	10	106004113	106005985	0.00245401	0	0.0264403
106393033..106396922	10	106393033	106396922	0.0271753	0.0075717	0.0289681
106466695..106468822	10	106466695	106468822	0.0782517	0.136741	0.013305
106505834..106508550	10	106505834	106508550	0.00895236	0.032425	0.00198556
106522935..106525546	10	106522935	106525546	0.0730408	0.120394	0.0508767
108672574..108674745	10	108672574	108674745	0.0108376	0.0393307	0.00239958
108708524..108710755	10	108708524	108710755	0	0.0103296	0.0392009
109529305..109531362	10	109529305	109531362	0.395697	0.635396	0.315276
2165826..2167966	11	2165826	2167966	0.0616948	0	0.0215562
2202816..2204893	11	2202816	2204893	0.0343015	0.00267231	0.00645522
10379593..10381908	11	10379593	10381908	0.00484209	0.00514552	0.039771
11050822..11053138	11	11050822	11053138	0.0328735	0.00733748	0.0629012
15760102..15764514	11	15760102	15764514	0.348657	0.202421	0.12962
15834981..15836917	11	15834981	15836917	0.343801	0.295157	0.0802098
15837138..15838842	11	15837138	15838842	0.294242	0.235159	0.0814721
15847461..15849213	11	15847461	15849213	0.259533	0.196797	0.105727
15853044..15855370	11	15853044	15855370	0.305188	0.372434	0.0835008
15856385..15860785	11	15856385	15860785	0.329081	0.373462	0.0617003
16226528..16230454	11	16226528	16230454	0.0592055	0.0875284	0.0106771
16253401..16256237	11	16253401	16256237	0.0625118	0.05012	0.00443161
16274249..16276655	11	16274249	16276655	0.0118118	0.0371246	0
16320609..16323306	11	16320609	16323306	0.030064	0.0237317	0
17225973..17228074	11	17225973	17228074	0.00599175	0.0405205	0.00752341
17904031..17905881	11	17904031	17905881	0.00635764	0.0359905	0
17914798..17917099	11	17914798	17917099	0.00243577	0.0237808	0
18073710..18075628	11	18073710	18075628	0.00258012	0.0304955	0.00285337
27775107..27777092	11	27775107	27777092	0.00249308	0	0.0267973
30817908..30819898	11	30817908	30819898	0.0134109	0.0558245	0.0157271
31396294..31398827	11	31396294	31398827	0.361713	0.341982	0.15201
31460573..31463889	11	31460573	31463889	0.0295288	0.0208744	0.0016264
31617375..31620085	11	31617375	31620085	0.0954715	0.286302	0.02231
38423743..38424963	11	38423743	38424963	0.0525334	0.00477733	0.0682373
38470375..38472200	11	38470375	38472200	0.065458	0.0139145	0.117662
38828354..38830886	11	38828354	38830886	0.0924554	0.0568876	0.176268
38873452..38874789	11	38873452	38874789	0.662267	0.490811	0.0403537
38999114..39003048	11	38999114	39003048	0.0211455	0.0184548	0.0019635
39043318..39047039	11	39043318	39047039	0.0950176	0.216277	0.0351794
39133162..39134573	11	39133162	39134573	0.144752	0.0911916	0.0263033
39406970..39411091	11	39406970	39411091	0.0290902	0.0232573	0.00483354
40887363..40889909	11	40887363	40889909	0.00390325	0.0338099	0
42398053..42399641	11	42398053	42399641	0.0413914	0.00891396	0.0878617
44175974..44178333	11	44175974	44178333	0.009371	0.0651357	0.0110713
47041551..47043357	11	47041551	47043357	0.247569	0.256016	0.132822
53241803..53243945	11	53241803	53243945	0.0191697	0.0405869	0.00852978
53806050..53807859	11	53806050	53807859	0.00612339	0.00639444	0.0575367
53808557..53810253	11	53808557	53810253	0	0	0.0300812
53906801..53908538	11	53906801	53908538	0.00264462	0	0.030061
53917110..53918739	11	53917110	53918739	0	0.00681357	0.0506439
54058427..54060180	11	54058427	54060180	0	0	0.0427432
54066502..54067990	11	54066502	54067990	0.00482348	0	0.0841869
55134344..55136055	11	55134344	55136055	0	0.0370518	0
56527739..56529269	11	56527739	56529269	0.0312491	0.0633008	0.00680846
57004245..57006174	11	57004245	57006174	0.0105209	0.0265804	0
57648605..57651273	11	57648605	57651273	0.0121539	0.0556599	0.0227876
57706747..57708787	11	57706747	57708787	0.111788	0.234404	0.204386
58592376..58594623	11	58592376	58594623	0.0260266	0.0476176	0.0103754
61422166..61423709	11	61422166	61423709	0.0979764	0.0373084	0.00839658
63984777..63987214	11	63984777	63987214	0.00294592	0.0119271	0.0615977
63993750..63995081	11	63993750	63995081	0.00792672	0.0635328	0.0431078
70333651..70336006	11	70333651	70336006	0.0051335	0.0295439	0.00461391
71244640..71247016	11	71244640	71247016	0.024491	0.00629066	0.124629
71266904..71270364	11	71266904	71270364	0.00143058	0	0.0216687
72548080..72550837	11	72548080	72550837	0.0448577	0.0495957	0.138977
72744186..72745662	11	72744186	72745662	0.0176982	0.0768753	0.0102418
73776517..73778881	11	73776517	73778881	0.466865	0.116586	0.165501
74477089..74479497	11	74477089	74479497	0.0493288	0.0523349	0.0107084
75794008..75796503	11	75794008	75796503	0.65131	0.377528	0.643246
80595875..80597926	11	80595875	80597926	0.00223994	0	0.0286794
81835421..81837623	11	81835421	81837623	0	0.0224557	0.00223797
81837675..81839485	11	81837675	81839485	0.00309616	0.0272696	0
83378703..83380614	11	83378703	83380614	0.00258957	0	0.028881
83387873..83390265	11	83387873	83390265	0.00633295	0	0.0271553
84141701..84143780	11	84141701	84143780	0.00503875	0	0.0760286
84787979..84789927	11	84787979	84789927	0	0	0.0272359
84799454..84801823	11	84799454	84801823	0.0460896	0.0271917	0.14284
86922892..86927562	11	86922892	86927562	0.223596	0.356012	0.0902443
86975534..86977445	11	86975534	86977445	0.0233821	0.0167629	0
87053301..87054948	11	87053301	87054948	0.0102292	0	0.0453573
87092487..87094675	11	87092487	87094675	0.0393822	0.0481497	0.00613027
87983729..87985408	11	87983729	87985408	0.229511	0.137139	0.349081
9057..10951	12	9057	10951	0.177568	0.156009	0.069296
25298..29625	12	25298	29625	0.0979576	0.0943914	0.0356825
105415..107390	12	105415	107390	0.159841	0.178516	0.0405223
108255..109447	12	108255	109447	0.206801	0.307038	0.0343056
110867..112579	12	110867	112579	0.150619	0.258221	0.0182939
114250..118814	12	114250	118814	0.120584	0.172172	0.0240025
123583..126343	12	123583	126343	0.00936081	0.0284724	0.00377082
220511..229191	12	220511	229191	0.0236407	0.0333596	0.015264
233988..237526	12	233988	237526	0.0689217	0.0845804	0.0339672
283370..293872	12	283370	293872	0.0318626	0.0275868	0.0149998
401998..410253	12	401998	410253	0.019575	0.00634764	0.00462797
888758..891457	12	888758	891457	0.0195142	0.0681821	0.0252293
1236706..1238658	12	1236706	1238658	0.0417793	0.111511	0.0648801
1264378..1266099	12	1264378	1266099	0.00534159	0.0542307	0.0042993
1393450..1395488	12	1393450	1395488	0	0.0383196	0.0128171
1433443..1437690	12	1433443	1437690	0	0.0152865	0.00126995
2220153..2222488	12	2220153	2222488	0.0118429	0.0100825	0.0552731
3370250..3374148	12	3370250	3374148	0.102165	0.0373096	0.0146395
4717984..4720099	12	4717984	4720099	0	0.0124107	0.0211569
6772614..6774571	12	6772614	6774571	0.0109936	0.0474461	0.0277709
7710915..7714084	12	7710915	7714084	0	0	0.021463
12599542..12600941	12	12599542	12600941	0.00348104	0	0.0380706
13319385..13322459	12	13319385	13322459	0.232394	0.212027	0.337402
13492817..13495108	12	13492817	13495108	0.0205491	0.0703708	0.023606
16902960..16905549	12	16902960	16905549	0.17768	0.295293	0.145649
23539789..23541642	12	23539789	23541642	0.753586	1.35974	0.592574
26284416..26286641	12	26284416	26286641	0.00699187	0.00664349	0.0711598
29273796..29275305	12	29273796	29275305	0.040446	0.199288	0.0593812
33050405..33052525	12	33050405	33052525	0.0229411	0.0245904	0
33128621..33131460	12	33128621	33131460	0.016021	0.0965962	0.0417919
33206085..33209627	12	33206085	33209627	0.0120395	0.0114461	0.122322
34216946..34218527	12	34216946	34218527	0.0169986	0.0312651	0
36632994..36635495	12	36632994	36635495	0.108357	0.0884332	0.193933
37244478..37245774	12	37244478	37245774	0.152988	0.0979779	0.276758
39339152..39341346	12	39339152	39341346	0.0201597	0.0587128	0.0187606
40966178..40967752	12	40966178	40967752	0.00309426	0.00383411	0.0362492
43845512..43847569	12	43845512	43847569	0.0204657	0.0171831	0
47172037..47175495	12	47172037	47175495	0.0251435	0.110489	0.0117137
47798277..47799855	12	47798277	47799855	0	0	0.0291342
50566295..50568261	12	50566295	50568261	0.0645049	0.0328272	0.109374
50637225..50640504	12	50637225	50640504	0.00140133	0.00184107	0.0194661
50721712..50723838	12	50721712	50723838	0.00432192	0.00274242	0.0529116
50926377..50928262	12	50926377	50928262	0.0237928	0.00294436	0.0388025
50928762..50929985	12	50928762	50929985	0.0859229	0.0339069	0.21482
50933824..50937001	12	50933824	50937001	0.0380825	0.00725474	0.121002
50950307..50953159	12	50950307	50953159	0.397562	0.0524575	0.447477
51001616..51003380	12	51001616	51003380	0.0195826	0	0.146008
51080781..51082895	12	51080781	51082895	0.011472	0	0.0383739
51200380..51202270	12	51200380	51202270	0.0667764	0.0307235	0.26007
4290627..4292140	13	4290627	4292140	0.00327031	0	0.0354444
9185330..9187244	13	9185330	9187244	0.00537675	0.0473952	0
18819107..18820883	13	18819107	18820883	0.0297908	0.0290896	0.00303588
24765806..24767889	13	24765806	24767889	0.144524	0.0921898	0.0151854
25152834..25155449	13	25152834	25155449	0.017685	0	0.0199475
25874895..25878737	13	25874895	25878737	0.0169041	0	0.0105831
31238671..31240274	13	31238671	31240274	0.164112	0.0826599	0.248488
34774347..34776448	13	34774347	34776448	0.00847114	0.0420166	0.00119624
37127866..37129710	13	37127866	37129710	0.0525523	0.0125435	0.00584564
42965081..42967122	13	42965081	42967122	0.283844	0.160163	0.0833035
43092392..43095623	13	43092392	43095623	0.139301	0.0609124	0.0484495
45285625..45287632	13	45285625	45287632	0.0227695	0.0299419	0
47049244..47051034	13	47049244	47051034	0.00401014	0.0340733	0.013008
48968264..48971866	13	48968264	48971866	0.130558	0.185744	0.313298
49742413..49743821	13	49742413	49743821	0.0488366	0.0495673	0.00713839
50371211..50373490	13	50371211	50373490	0.0134095	0	0.0371044
50613143..50614710	13	50613143	50614710	0.101774	0.0576291	0.0320241
50929088..50931438	13	50929088	50931438	0.0483904	0.0431973	0.118542
51380149..51382583	13	51380149	51382583	0.0452298	0.0240688	0.0932439
51994000..51997675	13	51994000	51997675	0.0156758	0.0260529	0.00576329
54163127..54164760	13	54163127	54164760	0.00904281	0.0357381	0.00301728
54626257..54628584	13	54626257	54628584	0.010849	0	0.0481988
60365934..60367490	13	60365934	60367490	0.0270645	0.0224619	0.100611
60931935..60933998	13	60931935	60933998	0.0900172	0.0210419	0.0304587
60961302..60963519	13	60961302	60963519	0.0802179	0.0027226	0.0103644
69670544..69671952	13	69670544	69671952	0.00189681	0	0.0441649
72625666..72628694	13	72625666	72628694	0.0282874	0.00766289	0.00332057
72726130..72728484	13	72726130	72728484	0.0500731	0.0570789	0.0181509
72860818..72862246	13	72860818	72862246	0.0635746	0.0812988	0.53537
72864225..72865767	13	72864225	72865767	0.0315557	0.0283247	0.246016
72865815..72867623	13	72865815	72867623	0.0325134	0.0443721	0.229418
72871646..72872981	13	72871646	72872981	0.0284376	0.0214658	0.183301
72892740..72894230	13	72892740	72894230	0.0034217	0.0137895	0.0598444
75091958..75094494	13	75091958	75094494	0.0322086	0.0124321	0.0563813
75417977..75421113	13	75417977	75421113	0.00586099	0.0203594	0.00249082
75575348..75578439	13	75575348	75578439	0.0138464	0.0169945	0.000813227
82760545..82762318	13	82760545	82762318	0.138263	0.350645	0.194569
83048534..83050814	13	83048534	83050814	0.00447326	0.0346231	0
83297740..83300073	13	83297740	83300073	0.0181911	0.0386075	0.0718515
83328138..83330059	13	83328138	83330059	0	0.0123258	0.0580752
83345242..83347380	13	83345242	83347380	0.00929554	0	0.0450219
84236833..84238987	13	84236833	84238987	0.040076	0.0679661	0
84246315..84247709	13	84246315	84247709	0.019968	0.0566794	0.00412632
84261302..84264175	13	84261302	84264175	0.0697088	0.109118	0
84268410..84269620	13	84268410	84269620	0.00463018	0.0428591	0
85028978..85031814	13	85028978	85031814	0.0252486	0.0041281	0.0358567
85257022..85259309	13	85257022	85259309	0.021808	0.0280596	0.0759631
85266164..85268216	13	85266164	85268216	0.019138	0.00730346	0.0650752
85272407..85274669	13	85272407	85274669	0.00247775	0	0.0590002
85755245..85757137	13	85755245	85757137	0.00282368	0.0340976	0.0163854
86289165..86294959	13	86289165	86294959	0.000922386	0.0161114	0.00443141
87302516..87304717	13	87302516	87304717	0.216196	0.0366552	0.00248666
87309130..87310628	13	87309130	87310628	0.136916	0.0232945	0.00858995
87311681..87314524	13	87311681	87314524	0.0606626	0.00205103	0
87329893..87331618	13	87329893	87331618	0.14806	0.0234102	0.00285956
87335505..87337435	13	87335505	87337435	0.17932	0.0319635	0.00283564
87345512..87347474	13	87345512	87347474	0.0978654	0.00292451	0
87356658..87358101	13	87356658	87358101	0.187726	0.00985667	0
87375138..87376601	13	87375138	87376601	0.16352	0.00801089	0.00553933
87393096..87394935	13	87393096	87394935	0.126837	0.00312001	0
87398418..87399746	13	87398418	87399746	0.086989	0.00417838	0.00433123
87402852..87404407	13	87402852	87404407	0.145707	0.0226167	0.00693137
87495427..87497008	13	87495427	87497008	0.109941	0.0166038	0.00317889
87572366..87574197	13	87572366	87574197	0.0498816	0.0191218	0
87600858..87604635	13	87600858	87604635	0.025651	0.00298938	0.00144934
88507656..88509897	13	88507656	88509897	0.0903215	0.0181242	0.0806582
89437502..89442286	13	89437502	89442286	0.170192	0.283584	0.0623741
91545162..91546812	13	91545162	91546812	0.0331666	0.00353309	0
95476142..95479556	13	95476142	95479556	0.0598897	0.0409987	0.0136533
95492713..95495225	13	95492713	95495225	0.019464	0.0337526	0.00740194
95567025..95569794	13	95567025	95569794	0.0517894	0.0358844	0.00565841
95600586..95606085	13	95600586	95606085	0.0417279	0.0731001	0.00383162
95627769..95630192	13	95627769	95630192	0.0192655	0.00953683	0
95636911..95639975	13	95636911	95639975	0.0150496	0.0324078	0.00264018
95644082..95645414	13	95644082	95645414	0.0238073	0.0300122	0
95653946..95656027	13	95653946	95656027	0.00494547	0.0281801	0
96697484..96699729	13	96697484	96699729	0.0943545	0.0230331	0.0587939
99060475..99062867	13	99060475	99062867	0.0339245	0.0538227	0.129708
99879411..99881179	13	99879411	99881179	0	0	0.0306034
103019018..103020403	13	103019018	103020403	0.0804326	0.0147629	0.013314
103036544..103039539	13	103036544	103039539	0.00816605	0.0202595	0
103048858..103051092	13	103048858	103051092	0.00857872	0.0269964	0
103119095..103120507	13	103119095	103120507	0	0.00854738	0.0602257
103154029..103155888	13	103154029	103155888	0.0509918	0.0513128	0.0111514
105147360..105149024	13	105147360	105149024	0.264174	0.262849	0.144476
106064860..106067159	13	106064860	106067159	0	0.00383727	0.100494
106108124..106109300	13	106108124	106109300	0.0511148	0.0322642	0.389617
106109493..106111927	13	106109493	106111927	0.153227	0.120552	0.79098
108279981..108281999	13	108279981	108281999	0.0077012	0.0445412	0
108376448..108377915	13	108376448	108377915	0.0365406	0.327222	0.0143555
109120213..109122196	13	109120213	109122196	0	0.0425081	0
109726328..109728033	13	109726328	109728033	0.0189238	0.0543923	0.0077411
109738950..109742982	13	109738950	109742982	0.00962057	0.0245027	0.00267477
111487108..111489189	13	111487108	111489189	0.0828903	0.0659703	0.216475
111565304..111567646	13	111565304	111567646	0.0848852	0.0398908	0.113154
111783222..111784606	13	111783222	111784606	0.0237581	0.0167707	0.0758859
112780735..112783955	13	112780735	112783955	0.010026	0.0255989	0
113767110..113768355	13	113767110	113768355	0.187444	0.249327	0.128219
113768378..113770109	13	113768378	113770109	0.331053	0.481353	0.324474
113778382..113779751	13	113778382	113779751	0.391844	0.421371	0.279463
4247966..4249379	14	4247966	4249379	0.0938134	0.104627	0.0319722
7218774..7220621	14	7218774	7220621	0.422362	0.367084	0.260209
11034639..11037222	14	11034639	11037222	0.00601731	0.0274469	0
11053748..11055035	14	11053748	11055035	0.00746808	0.03364	0
11077269..11079586	14	11077269	11079586	0.00303412	0.0363763	0
11498397..11500933	14	11498397	11500933	0.307635	0.988538	0.276116
12436739..12439035	14	12436739	12439035	0.0214976	0.0581593	0
12479368..12481514	14	12479368	12481514	0.00775593	0.0337853	0.00344451
13071999..13075544	14	13071999	13075544	0.0178462	0.0173024	0.00152136
15209712..15211125	14	15209712	15211125	0.033148	0	0.0582233
15242810..15244704	14	15242810	15244704	0.00775628	0.00302946	0.039444
15432966..15436528	14	15432966	15436528	0.021823	0.00155854	0.00346159
16299347..16301220	14	16299347	16301220	0.0850759	0.0311697	0.0347526
16617478..16619817	14	16617478	16619817	0.0282267	0.104413	0.0274823
16915518..16918107	14	16915518	16918107	0.0324294	0.03169	0.087963
17568359..17569599	14	17568359	17569599	0.470073	0.647269	0.251474
18866536..18867868	14	18866536	18867868	0.003656	0.115673	0.0747709
32664770..32667752	14	32664770	32667752	0.0101207	0.043388	0.00165278
33334355..33336647	14	33334355	33336647	0.00664968	0.0829613	0
34879645..34881997	14	34879645	34881997	0.00152617	0.0355914	0.00229271
35387989..35389945	14	35387989	35389945	0.0360631	0.0740183	0.111754
35660064..35662186	14	35660064	35662186	0.0349435	0.0318585	0.147664
35802394..35804259	14	35802394	35804259	0	0.00944829	0.030443
36026974..36029201	14	36026974	36029201	0.0940237	0.0270659	0.0340701
36857509..36859094	14	36857509	36859094	0.00312185	0.00547287	0.0558691
36877583..36880124	14	36877583	36880124	0.0101367	0.0147251	0.0690806
38245198..38246586	14	38245198	38246586	0.0261525	0	0.033224
38626102..38627795	14	38626102	38627795	0.193044	0.0772326	0.123847
41844534..41846491	14	41844534	41846491	0.0150334	0.00606325	0.0471232
44791976..44794440	14	44791976	44794440	0.0141437	0	0.0483734
45010733..45013079	14	45010733	45013079	0.00778123	0.0324329	0.0441629
45581558..45584462	14	45581558	45584462	0.00500445	0	0.0393254
46043270..46045277	14	46043270	46045277	0.15882	0.115845	0.042387
58453750..58456671	14	58453750	58456671	0	0	0.01968
58720258..58721995	14	58720258	58721995	0	0	0.0379211
60099503..60101283	14	60099503	60101283	0.0317649	0.0277503	0.0933827
60710474..60714169	14	60710474	60714169	0.0281742	0.0702686	0.118289
60740462..60741773	14	60740462	60741773	0.00621097	0	0.0488003
60799670..60801441	14	60799670	60801441	0	0.00331733	0.0426885
60809595..60812096	14	60809595	60812096	0.00849274	0	0.065112
63428646..63430861	14	63428646	63430861	0.0159038	0.0287522	0.00247095
70359777..70361741	14	70359777	70361741	0.0173083	0.0102468	0.062007
70388225..70391211	14	70388225	70391211	0.0363706	0	0.028131
70494075..70496938	14	70494075	70496938	0.0106207	0.00102624	0.0221819
70530607..70533060	14	70530607	70533060	0.0217327	0	0.0106886
71167090..71171667	14	71167090	71171667	0.0131372	0.00128403	0.0185377
76182596..76184366	14	76182596	76184366	0.00825543	0	0.0353774
78917334..78919502	14	78917334	78919502	0.0137653	0.066223	0.0224177
79915257..79917251	14	79915257	79917251	0.156826	0.443845	0.142079
80393842..80395232	14	80393842	80395232	0.0184854	0.0821812	0.0282543
80746330..80748061	14	80746330	80748061	0	0.0332235	0
81432100..81433716	14	81432100	81433716	0.420771	0.267086	0.104199
81506761..81508483	14	81506761	81508483	0.807972	0.650332	0.55848
83085331..83087184	14	83085331	83087184	0.0527624	0.103933	0.0476613
83531970..83535168	14	83531970	83535168	0.747239	0.463165	0.614394
85217815..85219638	14	85217815	85219638	0.0562033	0.105258	0.127347
86315837..86318571	14	86315837	86318571	0.123499	0.0537973	0.117676
94525476..94526628	14	94525476	94526628	0.00463593	0.00963237	0.056712
98104291..98105572	14	98104291	98105572	0.0125529	0	0.0413363
99862936..99864999	14	99862936	99864999	0.0442393	0.00551656	0.00610136
100273249..100274435	14	100273249	100274435	0.118238	0.141601	0.0217107
104692885..104694800	14	104692885	104694800	0.00946479	0.00444538	0.0397411
104763294..104765506	14	104763294	104765506	0.0228768	0	0.0150242
104775118..104777196	14	104775118	104777196	0.0232788	0	0.0345959
105128747..105130888	14	105128747	105130888	0.0206944	0.0571779	0.00882716
105143908..105145771	14	105143908	105145771	0.102003	0.0296095	0.0777108
105613213..105615775	14	105613213	105615775	0.0177946	0.0022759	0.0386294
105622001..105625106	14	105622001	105625106	0.0190059	0.0056242	0.0438766
105627607..105629199	14	105627607	105629199	0.00616742	0.00543304	0.0591086
105651316..105652516	14	105651316	105652516	0.0212085	0	0.0422527
105908245..105911211	14	105908245	105911211	0.007091	0.031217	0.00525545
105913241..105914853	14	105913241	105914853	0.0103236	0.0340922	0.00169734
105920758..105922821	14	105920758	105922821	0.00641037	0.0113036	0.0728837
105954015..105956405	14	105954015	105956405	0.0147574	0.0401611	0
105957762..105960407	14	105957762	105960407	0.0256953	0.0675461	0.0019006
107835485..107837931	14	107835485	107837931	0.221441	0.126795	0.280801
107959224..107961628	14	107959224	107961628	0.0134152	0.0473393	0.0158223
110304627..110307248	14	110304627	110307248	0.272184	0.192138	0.415307
112642074..112643583	14	112642074	112643583	0	0.0197942	0.033307
113760232..113761692	14	113760232	113761692	0.0333544	0.00399256	0
115460643..115462126	14	115460643	115462126	0.0885976	0.0494347	0.010287
2366360..2368251	15	2366360	2368251	0.0076839	0	0.0962644
2989061..2990314	15	2989061	2990314	0.00968295	0.0558198	0.0354874
4737573..4739950	15	4737573	4739950	0.146436	0.194875	0.0707332
4740227..4741916	15	4740227	4741916	0.150442	0.110541	0.0606736
4964439..4965642	15	4964439	4965642	0.0122922	0	0.0467199
5026410..5029526	15	5026410	5029526	0.00631162	0.00089077	0.0709832
8075907..8077591	15	8075907	8077591	0.0527049	0.0776173	0.0233027
9890632..9892227	15	9890632	9892227	0	0	0.101798
12057551..12059710	15	12057551	12059710	0.00212794	0.0457064	0.00243885
12841949..12843637	15	12841949	12843637	0.0170485	0.135749	0.00752067
12848678..12851622	15	12848678	12851622	0.0202689	0.0338454	0.0072511
14828618..14830161	15	14828618	14830161	0.00536254	0.0566561	0.05981
14861497..14863215	15	14861497	14863215	0.0279875	0.0785289	0.0186102
14884619..14887883	15	14884619	14887883	0.22332	1.44428	0.126161
14928192..14930212	15	14928192	14930212	0.0213759	0.0688988	0.0125876
18390994..18393043	15	18390994	18393043	0.032442	0.117307	0.0379057
25784586..25786083	15	25784586	25786083	0	0.00370698	0.050561
26210487..26212314	15	26210487	26212314	0.00292408	0.00330346	0.0512726
27831136..27833293	15	27831136	27833293	0.121755	0.0900617	0.226541
28410530..28412415	15	28410530	28412415	0.171651	0.225228	0.347385
28563613..28565399	15	28563613	28565399	0.0217348	0.0699159	0.0146637
32385881..32387830	15	32385881	32387830	0.0767873	0.0548436	0.0124887
32612245..32614663	15	32612245	32614663	0.0179922	0.0372432	0.00449375
32740465..32741683	15	32740465	32741683	0.00203087	0.0237956	0.0476449
34857467..34859127	15	34857467	34859127	0.0638304	0.0680149	0.0097411
40835850..40837403	15	40835850	40837403	0.00295776	0.0586879	0
40861773..40864029	15	40861773	40864029	0.0132421	0.0206418	0.0606618
43111983..43113878	15	43111983	43113878	0.0026908	0	0.0326624
45796732..45798694	15	45796732	45798694	0.0952334	0.0220942	0.0753342
45813920..45815911	15	45813920	45815911	0.103371	0.0494694	0.164972
47348851..47350133	15	47348851	47350133	0.0801211	0.118762	0.0107142
47911031..47912783	15	47911031	47912783	0.0211994	0	0.0520131
47945628..47948164	15	47945628	47948164	0.00110507	0.0240168	0.121711
47955028..47956554	15	47955028	47956554	0.0173294	0.0264527	0.171493
47985225..47986714	15	47985225	47986714	0.0030848	0.00974588	0.0571911
48937313..48939226	15	48937313	48939226	0.00378758	0.00904638	0.0415328
51518092..51520283	15	51518092	51520283	0.00225878	0.00253333	0.0333945
51666299..51668383	15	51666299	51668383	0.0242217	0.0114175	0
52539407..52541202	15	52539407	52541202	0.00587884	0	0.0294176
54698506..54700265	15	54698506	54700265	0.00738359	0.05013	0
55659628..55661221	15	55659628	55661221	0.0231665	0.0269419	0.16902
58092423..58095152	15	58092423	58095152	0.00131541	0.017119	0
58861591..58863349	15	58861591	58863349	0	0	0.0515593
58870050..58872282	15	58870050	58872282	0.0222033	0.026076	0
58923025..58925291	15	58923025	58925291	0.021903	0.0792825	0
59119151..59123435	15	59119151	59123435	0.00553808	0.0297676	0.00364575
60227082..60229314	15	60227082	60229314	0.00696315	0.0410104	0
60629879..60632654	15	60629879	60632654	0.0111761	0.00624737	0.0398745
60786209..60788128	15	60786209	60788128	0.0473992	0.0165016	0.077663
62043327..62046354	15	62043327	62046354	0.0151463	0.0644415	0
62203002..62204792	15	62203002	62204792	0.288475	0.227008	0.0523377
62319306..62321147	15	62319306	62321147	0.0260307	0.00630789	0
63389533..63392768	15	63389533	63392768	0.000866369	0.0135671	0
63607484..63608958	15	63607484	63608958	0.0226689	0.213539	0.0348531
69658407..69660621	15	69658407	69660621	0.016856	0.0459526	0
84308875..84310691	15	84308875	84310691	0.078133	0.0597521	0.214096
84921556..84923764	15	84921556	84923764	0.0064931	0.00785093	0.0754663
84924061..84926002	15	84924061	84926002	0.0176644	0.0285215	0.0900144
84939976..84941858	15	84939976	84941858	0.00425801	0.00304876	0.052777
85226305..85228522	15	85226305	85228522	0.0043046	0.0156115	0.0416114
[truncated: 471 more rows]

## Sheet: Cortex-specific
List and locations of all identified Cortex-specific TAPEs
Probe	Chromosome	Start	End	Cortex	Hippocampus	Striatum
11999973..12001522	1	11999973	12001522	0.181858	0.101983	0.0699199
12139545..12140833	1	12139545	12140833	0.107408	0.07211	0.0224582
38632435..38636797	1	38632435	38636797	0.0954136	0.0589287	0.0140156
38664505..38667070	1	38664505	38667070	0.16829	0.0674543	0.00192137
39119994..39124095	1	39119994	39124095	0.0172954	0.0100231	0.00140327
39517400..39545355	1	39517400	39545355	0.00177287	0.00021027	0
50555775..50558487	1	50555775	50558487	0.0775155	0.0319598	0.0379272
51161457..51163374	1	51161457	51163374	0.0880064	0.0154528	0.0272421
51165954..51167619	1	51165954	51167619	0.102814	0.0175806	0.0335373
51175986..51178080	1	51175986	51178080	0.115409	0.0292431	0.0145923
51197844..51199633	1	51197844	51199633	0.0540647	0.0177769	0
51200721..51202414	1	51200721	51202414	0.0568055	0.00347007	0.00296871
78685858..78687387	1	78685858	78687387	0.0802472	0.0500026	0.0237499
94600123..94601804	1	94600123	94601804	0.143091	0.0514948	0.0190326
134748249..134750754	1	134748249	134750754	0.221157	0.123283	0.130455
140400298..140403269	1	140400298	140403269	0.0291435	0.00775224	0.0035013
147112069..147114795	1	147112069	147114795	0.135161	0.0726273	0.0565022
163310570..163312602	1	163310570	163312602	0.245462	0.172886	0.130383
164780873..164782890	1	164780873	164782890	0.0701827	0.0130218	0.00649584
170254237..170255765	1	170254237	170255765	0.0382496	0.0153636	0.00328908
180538356..180553458	1	180538356	180553458	0.018375	0.00697122	0.00822879
180644039..180647247	1	180644039	180647247	0.17457	0.0920804	0.0969937
181942547..181958624	1	181942547	181958624	0.014205	0.00486333	0.00764286
191487178..191488951	1	191487178	191488951	0.119671	0.0328923	0.0257684
191504496..191507040	1	191504496	191507040	0.0469041	0.00910642	0.00685085
194248329..194251052	1	194248329	194251052	0.129614	0.0584763	0.0379824
228760195..228763924	1	228760195	228763924	0.624498	0.427526	0.321965
243402243..243404424	1	243402243	243404424	0.0722082	0.0186232	0.0281651
244374392..244376610	1	244374392	244376610	0.0262287	0.00264908	0.00222425
245532788..245536086	1	245532788	245536086	0.0151619	0	0
266095978..266098703	1	266095978	266098703	0.467731	0.335988	0.327406
276009771..276013892	1	276009771	276013892	0.559276	0.295769	0.290066
137877..140623	2	137877	140623	0.154599	0.0552939	0.0898312
5724930..5727125	2	5724930	5727125	0.135231	0.0526385	0.023492
5730918..5736374	2	5730918	5736374	0.0817721	0.0276901	0.0194568
5840889..5843792	2	5840889	5843792	0.0644021	0.0398089	0.0150973
11858274..11862130	2	11858274	11862130	0.805668	0.417041	0.354396
12019689..12024273	2	12019689	12024273	0.213021	0.155268	0.14383
12312889..12315227	2	12312889	12315227	0.141825	0.0933824	0.053515
12381078..12382306	2	12381078	12382306	0.143947	0.0977724	0.0541538
33065062..33067202	2	33065062	33067202	0.098976	0.0694483	0.0287979
33216315..33219608	2	33216315	33219608	0.11014	0.0609695	0.00724773
33450458..33453184	2	33450458	33453184	0.0557687	0.00419192	0.0225814
43301518..43304049	2	43301518	43304049	0.0951203	0.0589385	0.0331827
52498186..52501458	2	52498186	52501458	0.172006	0.140387	0.106369
57855474..57857517	2	57855474	57857517	0.0934518	0.0500024	0.012686
88978951..88980220	2	88978951	88980220	0.0525203	0.0205009	0.00197992
93064414..93068161	2	93064414	93068161	0.0243789	0.0132311	0
119709107..119712010	2	119709107	119712010	0.0342487	0.00290064	0.0037154
119716034..119718255	2	119716034	119718255	0.0889782	0.00262517	0
119726542..119728038	2	119726542	119728038	0.0412138	0	0
129790683..129794078	2	129790683	129794078	0.0182224	0	0.00148086
143275720..143278611	2	143275720	143278611	0.0219784	0	0.00085332
145903648..145906309	2	145903648	145906309	0.0232819	0.00870617	0
145911804..145913972	2	145911804	145913972	0.0285611	0.00264676	0
156533426..156537844	2	156533426	156537844	0.0314223	0.0097373	0.00409829
157006861..157009925	2	157006861	157009925	0.203539	0.189131	0.113079
157043146..157044375	2	157043146	157044375	0.0497006	0.0144812	0
184177854..184179612	2	184177854	184179612	0.0427219	0	0.0107816
197135805..197141735	2	197135805	197141735	0.0136526	0.00300596	0.00167086
198093192..198095729	2	198093192	198095729	0.0955301	0.021802	0.0360509
198423704..198425815	2	198423704	198425815	0.160649	0.0636744	0.0949401
199855818..199858459	2	199855818	199858459	0.611487	0.40579	0.398213
218781391..218782636	2	218781391	218782636	0.098158	0.0328015	0.0208658
231718514..231720942	2	231718514	231720942	0.322784	0.213334	0.122703
247475718..247477143	2	247475718	247477143	0.117298	0.0123582	0.0341567
2378936..2380501	3	2378936	2380501	0.0732104	0.0261735	0.0150914
2735522..2737044	3	2735522	2737044	0.186903	0.124018	0.0671605
8313519..8316629	3	8313519	8316629	0.0613426	0.0222994	0.0285579
23156395..23158113	3	23156395	23158113	0.410088	0.19312	0.173395
23191726..23192989	3	23191726	23192989	0.192453	0.071422	0.0928625
28160841..28163060	3	28160841	28163060	0.0578081	0.00534768	0
38399364..38402194	3	38399364	38402194	0.970511	0.912941	0.783595
39590005..39591822	3	39590005	39591822	0.0413713	0.00647939	0.00819298
60405540..60408905	3	60405540	60408905	0.40502	0.216345	0.115625
76979373..76981953	3	76979373	76981953	0.251866	0.203757	0.142413
100858548..100860639	3	100858548	100860639	0.0225062	0.00969592	0
105435650..105437592	3	105435650	105437592	0.0821554	0.0179344	0.0353869
134894534..134896265	3	134894534	134896265	0.205979	0.0925213	0.141385
139000963..139002722	3	139000963	139002722	0.825078	0.373996	0.328549
140315843..140317816	3	140315843	140317816	0.150526	0.0571967	0.0768865
141417453..141420647	3	141417453	141420647	0.309463	0.110019	0.0926033
141478855..141480463	3	141478855	141480463	0.0481309	0.0109143	0.0030675
143215891..143217819	3	143215891	143217819	0.135524	0.0981979	0.0492858
143254206..143256047	3	143254206	143256047	0.0410559	0.00781055	0.00292875
164917545..164919796	3	164917545	164919796	0.0236547	0	0.00239554
166751973..166753640	3	166751973	166753640	0.0612947	0.0105961	0.0222166
166853901..166855632	3	166853901	166855632	0.0368559	0	0.00304153
177272393..177274682	3	177272393	177274682	0.0601388	0.0332165	0.0140006
177276654..177279577	3	177276654	177279577	0.333946	0.159602	0.0961202
43215634..43217734	4	43215634	43217734	0.0645257	0.014019	0.00356693
77405711..77408434	4	77405711	77408434	0.151936	0.128076	0.0581203
78894358..78895916	4	78894358	78895916	0.0493846	0.00356194	0.00316588
84482976..84484633	4	84482976	84484633	0.0664138	0.00541488	0.0264145
85214246..85217883	4	85214246	85217883	0.0457101	0.030507	0.0138118
85857727..85861981	4	85857727	85861981	0.0230069	0.00280459	0.00476181
85867218..85869015	4	85867218	85869015	0.0392102	0.0131427	0
85887028..85889828	4	85887028	85889828	0.061447	0.00511185	0.00179543
85901764..85903061	4	85901764	85903061	0.0991993	0.0354017	0.017807
86037939..86040925	4	86037939	86040925	0.0639325	0.0225443	0.0162252
97634375..97637610	4	97634375	97637610	0.112537	0.0732549	0.0439469
128786726..128788146	4	128786726	128788146	0.0980216	0.0145988	0.00346956
141712795..141714276	4	141712795	141714276	0.156738	0.0351137	0.00355461
146448859..146451655	4	146448859	146451655	0.046668	0.0175401	0.00650841
146538194..146549366	4	146538194	146549366	0.048916	0.00985452	0.00856665
160723959..160726223	4	160723959	160726223	0.0685938	0.0562291	0.0272788
168043807..168047206	4	168043807	168047206	0.0194228	0	0
178677679..178680265	4	178677679	178680265	0.0290843	0.0022191	0.00784291
178742753..178744691	4	178742753	178744691	0.107254	0.0361809	0.0505702
60266..61459	5	60266	61459	0.0517559	0.0223319	0.00225911
4532158..4534346	5	4532158	4534346	0.0305947	0.0103188	0
21988871..21992111	5	21988871	21992111	0.0272481	0.00542726	0.00155168
46928496..46931368	5	46928496	46931368	0.0290544	0.00193284	0.00932707
50406565..50409550	5	50406565	50409550	0.0216586	0	0
58224873..58226163	5	58224873	58226163	0.089683	0.0135899	0.0122496
70042253..70045309	5	70042253	70045309	0.0342425	0.0114647	0.00608475
70715024..70716566	5	70715024	70716566	0.0259894	0.0153048	0
93363513..93367446	5	93363513	93367446	0.793803	0.590317	0.602286
93399110..93400665	5	93399110	93400665	0.575964	0.11968	0.178413
93404418..93405744	5	93404418	93405744	0.527275	0.0744121	0.137253
95114401..95117309	5	95114401	95117309	0.196174	0.00799975	0.0449158
95299562..95301871	5	95299562	95301871	0.0734344	0.00261417	0.0234515
97652322..97655799	5	97652322	97655799	0.0186621	0.0118163	0
116255738..116258594	5	116255738	116258594	0.049855	0.0376766	0.0114778
116283405..116287107	5	116283405	116287107	0.0601116	0.031496	0.00656443
139550180..139551439	5	139550180	139551439	0.0624539	0.0045562	0
140783002..140784861	5	140783002	140784861	0.0505317	0.00313609	0.0223046
140792119..140793993	5	140792119	140793993	0.0384747	0	0.0181902
141866951..141868936	5	141866951	141868936	0.0548736	0.0103602	0.0118995
142573650..142577291	5	142573650	142577291	0.040273	0.00485293	0.0109901
145886030..145887612	5	145886030	145887612	0.0785482	0.0274753	0.0113521
146267312..146269400	5	146267312	146269400	0.265589	0.154506	0.0956935
152263912..152265971	5	152263912	152265971	0.0355817	0.0171713	0
152654997..152656878	5	152654997	152656878	0.0545443	0.00468515	0.0211725
154492613..154494656	5	154492613	154494656	0.0258841	0.00861676	0.00120734
154515862..154518295	5	154515862	154518295	0.0542221	0.0430641	0.0159388
173688663..173691697	5	173688663	173691697	0.15509	0.0383426	0.0306048
2089659..2091610	6	2089659	2091610	0.0272602	0	0.0113111
3719511..3721232	6	3719511	3721232	0.148747	0.0996855	0.0561712
3724183..3726444	6	3724183	3726444	0.112408	0.0566596	0.0350144
3839190..3840920	6	3839190	3840920	0.073099	0.0215851	0.00601457
7072925..7075658	6	7072925	7075658	0.399443	0.257292	0.23184
11323214..11326265	6	11323214	11326265	0.216181	0.113079	0.103705
11528449..11531111	6	11528449	11531111	0.0508598	0.0360609	0.00987923
30422109..30424962	6	30422109	30424962	0.0201155	0.0062468	0
30584242..30588674	6	30584242	30588674	0.0706685	0.0438653	0.0238634
30595158..30600252	6	30595158	30600252	0.093591	0.0275936	0.0386146
33496046..33498089	6	33496046	33498089	0.0838196	0.0367291	0.00901085
34270601..34272186	6	34270601	34272186	0.096891	0.0361034	0.00170074
41925370..41927426	6	41925370	41927426	0.0802851	0.0210773	0.0199622
42331777..42334954	6	42331777	42334954	0.0522924	0.0036419	0.00169753
52415733..52418227	6	52415733	52418227	0.0349557	0.0151469	0
65752996..65756675	6	65752996	65756675	0.0287424	0.0189169	0.00647906
70578920..70582129	6	70578920	70582129	0.0305438	0.0118349	0.00349901
70596030..70597777	6	70596030	70597777	0.0436864	0.0270037	0
70637692..70639187	6	70637692	70639187	0.0973474	0.0373909	0.0086714
70639420..70643523	6	70639420	70643523	0.0622511	0.037126	0.00852085
70651395..70653927	6	70651395	70653927	0.0396867	0.0241687	0.00421889
70681696..70684260	6	70681696	70684260	0.0425264	0.01921	0.00641248
70771961..70774162	6	70771961	70774162	0.0455077	0.0291186	0.00949856
70802277..70807179	6	70802277	70807179	0.0992858	0.0475053	0.00710923
74071805..74076499	6	74071805	74076499	0.338444	0.215856	0.138951
74077734..74079260	6	74077734	74079260	0.504827	0.344071	0.213461
85105647..85106805	6	85105647	85106805	0.0614215	0	0.0110717
103261687..103265214	6	103261687	103265214	0.038111	0.0132253	0.0075661
107887600..107888913	6	107887600	107888913	0.140217	0.0217858	0.00400908
107887929..107890240	6	107887929	107890240	0.107741	0.0211123	0.00441329
107892485..107893852	6	107892485	107893852	0.0926409	0.0146631	0.00367617
107900482..107902253	6	107900482	107902253	0.0548845	0.00808894	0.00613452
107932106..107933545	6	107932106	107933545	0.0391842	0	0.00723001
107960284..107961878	6	107960284	107961878	0.0722001	0.0162134	0.00991756
132463229..132464990	6	132463229	132464990	0.121134	0.0116278	0.050185
136322731..136325227	6	136322731	136325227	0.112806	0.0606463	0.0378101
447543..450001	7	447543	450001	0.0954599	0.0676401	0.0346871
454469..456508	7	454469	456508	0.232999	0.18959	0.0875253
496589..500175	7	496589	500175	0.0875656	0.0562519	0.0412109
501213..503322	7	501213	503322	0.180535	0.111202	0.0894586
503716..508865	7	503716	508865	0.211385	0.169354	0.0668499
529000..534213	7	529000	534213	0.106468	0.0743824	0.0336788
542391..544272	7	542391	544272	0.0844776	0.0723682	0.0297939
651395..656550	7	651395	656550	0.0616513	0.040497	0.0146769
731843..733966	7	731843	733966	0.137576	0.104664	0.0374893
936879..939888	7	936879	939888	0.0700799	0.0203932	0.027493
1002970..1004840	7	1002970	1004840	0.0445864	0.0296462	0.00292657
1473218..1477955	7	1473218	1477955	0.052088	0.0336094	0.0188815
11700860..11702821	7	11700860	11702821	0.0355541	0.0194848	0.00293385
20290931..20293312	7	20290931	20293312	0.084876	0.0195701	0.04707
21224123..21226462	7	21224123	21226462	0.0427792	0.00608602	0.0199099
22010730..22012502	7	22010730	22012502	0.196329	0.120122	0.0317256
22371478..22372893	7	22371478	22372893	0.136158	0.0986155	0.0535056
22385866..22388189	7	22385866	22388189	0.387447	0.295636	0.132027
22437274..22438989	7	22437274	22438989	0.0285458	0.00679795	0
22651308..22653606	7	22651308	22653606	0.0416767	0.0124489	0.00433432
22677393..22680298	7	22677393	22680298	0.0305497	0.0163284	0.0029712
23381198..23383118	7	23381198	23383118	0.0491799	0.00896372	0.0121722
36094125..36096442	7	36094125	36096442	0.0870305	0.0327875	0.00236222
36238883..36241857	7	36238883	36241857	0.0586817	0.0417802	0.0202262
36248447..36251581	7	36248447	36251581	0.0649482	0.0470075	0.0261872
36565680..36567769	7	36565680	36567769	0.0307018	0	0.00730172
51115640..51117723	7	51115640	51117723	0.0288732	0	0
60752677..60754576	7	60752677	60754576	0.164231	0.11825	0.0362695
82753894..82757368	7	82753894	82757368	0.070805	0.0183934	0
82758880..82762539	7	82758880	82762539	0.0633842	0.0299765	0
83895084..83897497	7	83895084	83897497	0.0431552	0.0238352	0.00954335
99271180..99275436	7	99271180	99275436	0.104971	0.0660837	0.0356462
99306855..99309209	7	99306855	99309209	0.0398647	0.0171734	0.00223691
103319843..103322003	7	103319843	103322003	0.0540356	0.0309254	0.0101317
107400919..107402699	7	107400919	107402699	0.0348123	0	0
124669911..124674064	7	124669911	124674064	0.855942	0.0598278	0.329757
133828263..133830169	7	133828263	133830169	0.0360158	0.0212747	0
137034153..137036088	7	137034153	137036088	0.0307086	0.0181672	0
138045430..138047641	7	138045430	138047641	0.120553	0.0278323	0.0637692
44398298..44400425	8	44398298	44400425	0.203369	0.11465	0.0908346
45542680..45545861	8	45542680	45545861	0.17248	0.114355	0.0774792
46183251..46185963	8	46183251	46185963	0.109653	0.0493944	0.0486697
46199591..46203436	8	46199591	46203436	0.18586	0.0750473	0.0782312
49554859..49556742	8	49554859	49556742	0.0366944	0.0140527	0
82651770..82653531	8	82651770	82653531	0.0318257	0	0.00606495
109889068..109891046	8	109889068	109891046	0.0371918	0.0163726	0.00254118
115289925..115292598	8	115289925	115292598	0.058239	0	0
120649228..120650686	8	120649228	120650686	0.0370229	0	0.0138836
120706995..120709147	8	120706995	120709147	0.0720076	0.00537573	0
120750018..120751686	8	120750018	120751686	0.04508	0	0
121290753..121292457	8	121290753	121292457	0.034	0.0171552	0
126899002..126901273	8	126899002	126901273	0.13741	0.0986454	0.0521621
7449212..7451707	9	7449212	7451707	0.163119	0.109251	0.0618877
8744238..8747740	9	8744238	8747740	0.0314975	0.0075014	0.00445284
8878534..8883315	9	8878534	8883315	0.0605305	0.0377033	0.0276212
11704061..11707249	9	11704061	11707249	0.0620783	0.0283977	0.00822338
11730046..11731647	9	11730046	11731647	0.089267	0.0467791	0.0157494
11732327..11734682	9	11732327	11734682	0.251503	0.137065	0.0591669
11736570..11739947	9	11736570	11739947	0.0278364	0.00686311	0.0014611
11760710..11764773	9	11760710	11764773	0.0861824	0.00428763	0.00141639
11778285..11781371	9	11778285	11781371	0.42504	0.198001	0.0272959
11784452..11785799	9	11784452	11785799	0.152376	0.054007	0.0199977
13781479..13783122	9	13781479	13783122	0.0660113	0.028451	0.00460436
27532204..27535005	9	27532204	27535005	0.124019	0.0717008	0.0629839
42211528..42214325	9	42211528	42214325	0.0304527	0.00732005	0
48478604..48479825	9	48478604	48479825	0.0607047	0	0.00201948
48610955..48616515	9	48610955	48616515	0.117131	0.00104893	0.00657167
48620311..48622292	9	48620311	48622292	0.0670965	0	0
48632105..48633892	9	48632105	48633892	0.0329375	0	0.00562528
48638960..48641615	9	48638960	48641615	0.0716829	0.00876178	0.0222787
48715819..48717491	9	48715819	48717491	0.0397726	0	0.0185178
49022558..49026068	9	49022558	49026068	0.0190362	0.00664969	0
49049234..49052432	9	49049234	49052432	0.0697425	0.0100857	0.030182
49135296..49139111	9	49135296	49139111	0.0454821	0.00905449	0.00301688
52524877..52526085	9	52524877	52526085	0.162331	0.0245149	0.0174395
63642996..63645307	9	63642996	63645307	0.367092	0.00240184	0.00227851
67429056..67432206	9	67429056	67432206	0.0219755	0	0.00486383
81046684..81048223	9	81046684	81048223	0.0420672	0.0130147	0
93468636..93471447	9	93468636	93471447	0.216741	0.115852	0.0552094
96292921..96294087	9	96292921	96294087	0.181246	0.0712489	0.0464318
97259914..97261082	9	97259914	97261082	0.111403	0	0
105165018..105167983	9	105165018	105167983	0.35367	0.357444	0.250902
111401783..111404172	9	111401783	111404172	0.0566656	0.0122309	0.00755567
114097886..114100521	9	114097886	114100521	0.0882985	0.0794487	0.0423703
272321..275385	10	272321	275385	0.0358493	0.0141286	0.00596747
12851854..12853197	10	12851854	12853197	0.0495512	0.02198	0.00203706
14941439..14943140	10	14941439	14943140	0.207655	0.0803269	0.0624731
58384548..58386198	10	58384548	58386198	0.28768	0.144173	0.0607933
58931545..58934538	10	58931545	58934538	0.0217236	0.0115074	0
63561573..63563932	10	63561573	63563932	0.0775374	0.0296756	0.0143921
64718395..64720035	10	64718395	64720035	0.106459	0.0681187	0.00958002
72283314..72285443	10	72283314	72285443	0.0305368	0.0163646	0.0024732
73485976..73488069	10	73485976	73488069	0.0504509	0.0314924	0.0123777
77569067..77570653	10	77569067	77570653	0.130693	0.0499405	0.013376
77662499..77664480	10	77662499	77664480	0.0348116	0.00749555	0
86275020..86276652	10	86275020	86276652	0.0660366	0.0321556	0
86286983..86289742	10	86286983	86289742	0.0803574	0.0562023	0.0171863
90718877..90720558	10	90718877	90720558	0.0883446	0.0578316	0.028004
97625425..97627350	10	97625425	97627350	0.0838702	0.00747419	0.02827
101538462..101539656	10	101538462	101539656	0.28547	0.134363	0.0875032
101541610..101543703	10	101541610	101543703	0.274004	0.0946269	0.064087
105671714..105673289	10	105671714	105673289	0.0416249	0	0.0177021
2165826..2167966	11	2165826	2167966	0.0616948	0	0.0215562
2202816..2204893	11	2202816	2204893	0.0343015	0.00267231	0.00645522
15760102..15764514	11	15760102	15764514	0.348657	0.202421	0.12962
15837138..15838842	11	15837138	15838842	0.294242	0.235159	0.0814721
15847461..15849213	11	15847461	15849213	0.259533	0.196797	0.105727
39133162..39134573	11	39133162	39134573	0.144752	0.0911916	0.0263033
61422166..61423709	11	61422166	61423709	0.0979764	0.0373084	0.00839658
73776517..73778881	11	73776517	73778881	0.466865	0.116586	0.165501
283370..293872	12	283370	293872	0.0318626	0.0275868	0.0149998
401998..410253	12	401998	410253	0.019575	0.00634764	0.00462797
3370250..3374148	12	3370250	3374148	0.102165	0.0373096	0.0146395
24765806..24767889	13	24765806	24767889	0.144524	0.0921898	0.0151854
37127866..37129710	13	37127866	37129710	0.0525523	0.0125435	0.00584564
42965081..42967122	13	42965081	42967122	0.283844	0.160163	0.0833035
43092392..43095623	13	43092392	43095623	0.139301	0.0609124	0.0484495
50613143..50614710	13	50613143	50614710	0.101774	0.0576291	0.0320241
60931935..60933998	13	60931935	60933998	0.0900172	0.0210419	0.0304587
60961302..60963519	13	60961302	60963519	0.0802179	0.0027226	0.0103644
72625666..72628694	13	72625666	72628694	0.0282874	0.00766289	0.00332057
87302516..87304717	13	87302516	87304717	0.216196	0.0366552	0.00248666
87309130..87310628	13	87309130	87310628	0.136916	0.0232945	0.00858995
87311681..87314524	13	87311681	87314524	0.0606626	0.00205103	0
87329893..87331618	13	87329893	87331618	0.14806	0.0234102	0.00285956
87335505..87337435	13	87335505	87337435	0.17932	0.0319635	0.00283564
87345512..87347474	13	87345512	87347474	0.0978654	0.00292451	0
87356658..87358101	13	87356658	87358101	0.187726	0.00985667	0
87375138..87376601	13	87375138	87376601	0.16352	0.00801089	0.00553933
87393096..87394935	13	87393096	87394935	0.126837	0.00312001	0
87398418..87399746	13	87398418	87399746	0.086989	0.00417838	0.00433123
87402852..87404407	13	87402852	87404407	0.145707	0.0226167	0.00693137
87495427..87497008	13	87495427	87497008	0.109941	0.0166038	0.00317889
87572366..87574197	13	87572366	87574197	0.0498816	0.0191218	0
87600858..87604635	13	87600858	87604635	0.025651	0.00298938	0.00144934
91545162..91546812	13	91545162	91546812	0.0331666	0.00353309	0
95476142..95479556	13	95476142	95479556	0.0598897	0.0409987	0.0136533
95567025..95569794	13	95567025	95569794	0.0517894	0.0358844	0.00565841
95627769..95630192	13	95627769	95630192	0.0192655	0.00953683	0
103019018..103020403	13	103019018	103020403	0.0804326	0.0147629	0.013314
7218774..7220621	14	7218774	7220621	0.422362	0.367084	0.260209
15432966..15436528	14	15432966	15436528	0.021823	0.00155854	0.00346159
16299347..16301220	14	16299347	16301220	0.0850759	0.0311697	0.0347526
36026974..36029201	14	36026974	36029201	0.0940237	0.0270659	0.0340701
38626102..38627795	14	38626102	38627795	0.193044	0.0772326	0.123847
46043270..46045277	14	46043270	46045277	0.15882	0.115845	0.042387
70530607..70533060	14	70530607	70533060	0.0217327	0	0.0106886
81432100..81433716	14	81432100	81433716	0.420771	0.267086	0.104199
81506761..81508483	14	81506761	81508483	0.807972	0.650332	0.55848
99862936..99864999	14	99862936	99864999	0.0442393	0.00551656	0.00610136
113760232..113761692	14	113760232	113761692	0.0333544	0.00399256	0
115460643..115462126	14	115460643	115462126	0.0885976	0.0494347	0.010287
4740227..4741916	15	4740227	4741916	0.150442	0.110541	0.0606736
32385881..32387830	15	32385881	32387830	0.0767873	0.0548436	0.0124887
51666299..51668383	15	51666299	51668383	0.0242217	0.0114175	0
62319306..62321147	15	62319306	62321147	0.0260307	0.00630789	0
101797376..101799575	15	101797376	101799575	0.0689432	0.00804772	0.00587999
103649450..103651909	15	103649450	103651909	0.123732	0.0334651	0.0280706
108252196..108254106	15	108252196	108254106	0.0451373	0.00752555	0.00258273
436801..439455	16	436801	439455	0.069485	0.0330319	0
637492..639602	16	637492	639602	0.0599312	0.00686308	0.00124773
639605..643197	16	639605	643197	0.0954099	0.0227713	0.00579877
663067..664834	16	663067	664834	0.133543	0.0738841	0.0120036
667346..670384	16	667346	670384	0.0937498	0.0268231	0.0135229
1647197..1649243	16	1647197	1649243	0.0365	0.0129858	0.00263545
1967664..1970774	16	1967664	1970774	0.0401004	0.0308681	0.0117647
1989360..1991746	16	1989360	1991746	0.215939	0.178085	0.0900037
1992116..1993441	16	1992116	1993441	0.229205	0.144275	0.0744119
9844641..9847823	16	9844641	9847823	0.16027	0.028353	0.0401744
9851657..9852857	16	9851657	9852857	0.238393	0.0418249	0.0242866
9853255..9856915	16	9853255	9856915	0.123507	0.0207401	0.0394724
14868252..14869623	16	14868252	14869623	0.0700313	0.0446945	0.0109244
14868772..14870103	16	14868772	14870103	0.0748303	0.0460367	0.0112524
25638475..25640355	16	25638475	25640355	0.188308	0.0944003	0.0893796
25647136..25648353	16	25647136	25648353	0.186869	0.158415	0.0718066
31822089..31824305	16	31822089	31824305	0.062535	0.0196569	0.00822749
36181389..36182637	16	36181389	36182637	0.0429346	0	0.0104305
62107184..62109760	16	62107184	62109760	0.329153	0.230089	0.161191
83867024..83868662	16	83867024	83868662	0.20946	0.14385	0.0875822
6344187..6346795	17	6344187	6346795	0.0701087	0.002287	0.0331005
12514997..12516636	17	12514997	12516636	0.154356	0.0370399	0.00350988
13815298..13817083	17	13815298	13817083	0.0671866	0.0243847	0.0159378
38203333..38207159	17	38203333	38207159	0.344009	0.166884	0.227864
44245556..44248768	17	44245556	44248768	0.028497	0.00458989	0.00349575
44387845..44392061	17	44387845	44392061	0.0239913	0.00350534	0.00303375
44394713..44400884	17	44394713	44400884	0.0340801	0.00794687	0.00834488
73941795..73943545	17	73941795	73943545	0.0276803	0.00995141	0
74295072..74296324	17	74295072	74296324	0.0745576	0.016415	0.012175
74296745..74298176	17	74296745	74298176	0.044651	0.00406272	0.00695852
74780284..74782231	17	74780284	74782231	0.775336	0.293918	0.235873
74804872..74806505	17	74804872	74806505	0.529363	0.205797	0.167213
74877080..74880465	17	74877080	74880465	0.112624	0.0541089	0.0344209
74894378..74897059	17	74894378	74897059	0.271307	0.107608	0.116448
74906108..74908163	17	74906108	74908163	0.283775	0.123615	0.0954873
78098662..78100616	17	78098662	78100616	0.757721	0.292447	0.439565
78127919..78130744	17	78127919	78130744	0.931612	0.303581	0.515402
78340324..78341612	17	78340324	78341612	0.0630173	0.0134416	0
78371830..78374557	17	78371830	78374557	0.0554542	0.00844563	0.0247448
85376982..85379068	17	85376982	85379068	0.0975473	0.0619925	0.026988
3285076..3287174	18	3285076	3287174	0.0400682	0.00557953	0.00531251
11472105..11474924	18	11472105	11474924	0.0250173	0	0.00790696
14736904..14739112	18	14736904	14739112	0.0377417	0.00528124	0.00223189
15904532..15906927	18	15904532	15906927	0.127068	0.101256	0.0592033
24080212..24083859	18	24080212	24083859	0.0150018	0	0.00270445
47724724..47727442	18	47724724	47727442	0.104308	0.0418443	0.0266809
85078891..85080170	18	85078891	85080170	0.0591169	0.00455713	0.0039289
29178445..29190919	19	29178445	29190919	0.0345856	0.0199239	0.0170468
43912934..43914652	19	43912934	43914652	0.0612776	0.00679089	0.0159221
45339908..45341414	19	45339908	45341414	0.0407986	0.00200356	0.00163756
23113132..23114913	20	23113132	23114913	0.0347217	0	0.0156849
37973249..37975302	20	37973249	37975302	0.0295188	0.00564352	0
47331507..47334250	20	47331507	47334250	0.119595	0.0554857	0.0628213
47722119..47726352	20	47722119	47726352	0.316162	0.226104	0.0828278
56112770..56116325	20	56112770	56116325	0.0412386	0.00907557	0.0205454
97450127..97451343	X	97450127	97451343	0.0627225	0.021395	0.00449928
107109084..107112290	X	107109084	107112290	0.0342323	0.0100303	0.00414613
107180959..107184091	X	107180959	107184091	0.0332459	0.00832267	0.00433616

## Sheet: Hippocampus-specific
List and locations of all identified Hippocampus-specific TAPEs
Probe	Chromosome	Start	End	Cortex	Hippocampus	Striatum
11999973..12001522	1	11999973	12001522	0.181858	0.101983	0.0699199
12139545..12140833	1	12139545	12140833	0.107408	0.07211	0.0224582
38632435..38636797	1	38632435	38636797	0.0954136	0.0589287	0.0140156
38664505..38667070	1	38664505	38667070	0.16829	0.0674543	0.00192137
39119994..39124095	1	39119994	39124095	0.0172954	0.0100231	0.00140327
39517400..39545355	1	39517400	39545355	0.00177287	0.00021027	0
50555775..50558487	1	50555775	50558487	0.0775155	0.0319598	0.0379272
51161457..51163374	1	51161457	51163374	0.0880064	0.0154528	0.0272421
51165954..51167619	1	51165954	51167619	0.102814	0.0175806	0.0335373
51175986..51178080	1	51175986	51178080	0.115409	0.0292431	0.0145923
51197844..51199633	1	51197844	51199633	0.0540647	0.0177769	0
51200721..51202414	1	51200721	51202414	0.0568055	0.00347007	0.00296871
78685858..78687387	1	78685858	78687387	0.0802472	0.0500026	0.0237499
94600123..94601804	1	94600123	94601804	0.143091	0.0514948	0.0190326
134748249..134750754	1	134748249	134750754	0.221157	0.123283	0.130455
140400298..140403269	1	140400298	140403269	0.0291435	0.00775224	0.0035013
147112069..147114795	1	147112069	147114795	0.135161	0.0726273	0.0565022
163310570..163312602	1	163310570	163312602	0.245462	0.172886	0.130383
164780873..164782890	1	164780873	164782890	0.0701827	0.0130218	0.00649584
170254237..170255765	1	170254237	170255765	0.0382496	0.0153636	0.00328908
180538356..180553458	1	180538356	180553458	0.018375	0.00697122	0.00822879
180644039..180647247	1	180644039	180647247	0.17457	0.0920804	0.0969937
181942547..181958624	1	181942547	181958624	0.014205	0.00486333	0.00764286
191487178..191488951	1	191487178	191488951	0.119671	0.0328923	0.0257684
191504496..191507040	1	191504496	191507040	0.0469041	0.00910642	0.00685085
194248329..194251052	1	194248329	194251052	0.129614	0.0584763	0.0379824
228760195..228763924	1	228760195	228763924	0.624498	0.427526	0.321965
243402243..243404424	1	243402243	243404424	0.0722082	0.0186232	0.0281651
244374392..244376610	1	244374392	244376610	0.0262287	0.00264908	0.00222425
245532788..245536086	1	245532788	245536086	0.0151619	0	0
266095978..266098703	1	266095978	266098703	0.467731	0.335988	0.327406
276009771..276013892	1	276009771	276013892	0.559276	0.295769	0.290066
137877..140623	2	137877	140623	0.154599	0.0552939	0.0898312
5724930..5727125	2	5724930	5727125	0.135231	0.0526385	0.023492
5730918..5736374	2	5730918	5736374	0.0817721	0.0276901	0.0194568
5840889..5843792	2	5840889	5843792	0.0644021	0.0398089	0.0150973
11858274..11862130	2	11858274	11862130	0.805668	0.417041	0.354396
12019689..12024273	2	12019689	12024273	0.213021	0.155268	0.14383
12312889..12315227	2	12312889	12315227	0.141825	0.0933824	0.053515
12381078..12382306	2	12381078	12382306	0.143947	0.0977724	0.0541538
33065062..33067202	2	33065062	33067202	0.098976	0.0694483	0.0287979
33216315..33219608	2	33216315	33219608	0.11014	0.0609695	0.00724773
33450458..33453184	2	33450458	33453184	0.0557687	0.00419192	0.0225814
43301518..43304049	2	43301518	43304049	0.0951203	0.0589385	0.0331827
52498186..52501458	2	52498186	52501458	0.172006	0.140387	0.106369
57855474..57857517	2	57855474	57857517	0.0934518	0.0500024	0.012686
88978951..88980220	2	88978951	88980220	0.0525203	0.0205009	0.00197992
93064414..93068161	2	93064414	93068161	0.0243789	0.0132311	0
119709107..119712010	2	119709107	119712010	0.0342487	0.00290064	0.0037154
119716034..119718255	2	119716034	119718255	0.0889782	0.00262517	0
119726542..119728038	2	119726542	119728038	0.0412138	0	0
129790683..129794078	2	129790683	129794078	0.0182224	0	0.00148086
143275720..143278611	2	143275720	143278611	0.0219784	0	0.00085332
145903648..145906309	2	145903648	145906309	0.0232819	0.00870617	0
145911804..145913972	2	145911804	145913972	0.0285611	0.00264676	0
156533426..156537844	2	156533426	156537844	0.0314223	0.0097373	0.00409829
157006861..157009925	2	157006861	157009925	0.203539	0.189131	0.113079
157043146..157044375	2	157043146	157044375	0.0497006	0.0144812	0
184177854..184179612	2	184177854	184179612	0.0427219	0	0.0107816
197135805..197141735	2	197135805	197141735	0.0136526	0.00300596	0.00167086
198093192..198095729	2	198093192	198095729	0.0955301	0.021802	0.0360509
198423704..198425815	2	198423704	198425815	0.160649	0.0636744	0.0949401
199855818..199858459	2	199855818	199858459	0.611487	0.40579	0.398213
218781391..218782636	2	218781391	218782636	0.098158	0.0328015	0.0208658
231718514..231720942	2	231718514	231720942	0.322784	0.213334	0.122703
247475718..247477143	2	247475718	247477143	0.117298	0.0123582	0.0341567
2378936..2380501	3	2378936	2380501	0.0732104	0.0261735	0.0150914
2735522..2737044	3	2735522	2737044	0.186903	0.124018	0.0671605
8313519..8316629	3	8313519	8316629	0.0613426	0.0222994	0.0285579
23156395..23158113	3	23156395	23158113	0.410088	0.19312	0.173395
23191726..23192989	3	23191726	23192989	0.192453	0.071422	0.0928625
28160841..28163060	3	28160841	28163060	0.0578081	0.00534768	0
38399364..38402194	3	38399364	38402194	0.970511	0.912941	0.783595
39590005..39591822	3	39590005	39591822	0.0413713	0.00647939	0.00819298
60405540..60408905	3	60405540	60408905	0.40502	0.216345	0.115625
76979373..76981953	3	76979373	76981953	0.251866	0.203757	0.142413
100858548..100860639	3	100858548	100860639	0.0225062	0.00969592	0
105435650..105437592	3	105435650	105437592	0.0821554	0.0179344	0.0353869
134894534..134896265	3	134894534	134896265	0.205979	0.0925213	0.141385
139000963..139002722	3	139000963	139002722	0.825078	0.373996	0.328549
140315843..140317816	3	140315843	140317816	0.150526	0.0571967	0.0768865
141417453..141420647	3	141417453	141420647	0.309463	0.110019	0.0926033
141478855..141480463	3	141478855	141480463	0.0481309	0.0109143	0.0030675
143215891..143217819	3	143215891	143217819	0.135524	0.0981979	0.0492858
143254206..143256047	3	143254206	143256047	0.0410559	0.00781055	0.00292875
164917545..164919796	3	164917545	164919796	0.0236547	0	0.00239554
166751973..166753640	3	166751973	166753640	0.0612947	0.0105961	0.0222166
166853901..166855632	3	166853901	166855632	0.0368559	0	0.00304153
177272393..177274682	3	177272393	177274682	0.0601388	0.0332165	0.0140006
177276654..177279577	3	177276654	177279577	0.333946	0.159602	0.0961202
43215634..43217734	4	43215634	43217734	0.0645257	0.014019	0.00356693
77405711..77408434	4	77405711	77408434	0.151936	0.128076	0.0581203
78894358..78895916	4	78894358	78895916	0.0493846	0.00356194	0.00316588
84482976..84484633	4	84482976	84484633	0.0664138	0.00541488	0.0264145
85214246..85217883	4	85214246	85217883	0.0457101	0.030507	0.0138118
85857727..85861981	4	85857727	85861981	0.0230069	0.00280459	0.00476181
85867218..85869015	4	85867218	85869015	0.0392102	0.0131427	0
85887028..85889828	4	85887028	85889828	0.061447	0.00511185	0.00179543
85901764..85903061	4	85901764	85903061	0.0991993	0.0354017	0.017807
86037939..86040925	4	86037939	86040925	0.0639325	0.0225443	0.0162252
97634375..97637610	4	97634375	97637610	0.112537	0.0732549	0.0439469
128786726..128788146	4	128786726	128788146	0.0980216	0.0145988	0.00346956
141712795..141714276	4	141712795	141714276	0.156738	0.0351137	0.00355461
146448859..146451655	4	146448859	146451655	0.046668	0.0175401	0.00650841
146538194..146549366	4	146538194	146549366	0.048916	0.00985452	0.00856665
160723959..160726223	4	160723959	160726223	0.0685938	0.0562291	0.0272788
168043807..168047206	4	168043807	168047206	0.0194228	0	0
178677679..178680265	4	178677679	178680265	0.0290843	0.0022191	0.00784291
178742753..178744691	4	178742753	178744691	0.107254	0.0361809	0.0505702
60266..61459	5	60266	61459	0.0517559	0.0223319	0.00225911
4532158..4534346	5	4532158	4534346	0.0305947	0.0103188	0
21988871..21992111	5	21988871	21992111	0.0272481	0.00542726	0.00155168
46928496..46931368	5	46928496	46931368	0.0290544	0.00193284	0.00932707
50406565..50409550	5	50406565	50409550	0.0216586	0	0
58224873..58226163	5	58224873	58226163	0.089683	0.0135899	0.0122496
70042253..70045309	5	70042253	70045309	0.0342425	0.0114647	0.00608475
70715024..70716566	5	70715024	70716566	0.0259894	0.0153048	0
93363513..93367446	5	93363513	93367446	0.793803	0.590317	0.602286
93399110..93400665	5	93399110	93400665	0.575964	0.11968	0.178413
93404418..93405744	5	93404418	93405744	0.527275	0.0744121	0.137253
95114401..95117309	5	95114401	95117309	0.196174	0.00799975	0.0449158
95299562..95301871	5	95299562	95301871	0.0734344	0.00261417	0.0234515
97652322..97655799	5	97652322	97655799	0.0186621	0.0118163	0
116255738..116258594	5	116255738	116258594	0.049855	0.0376766	0.0114778
116283405..116287107	5	116283405	116287107	0.0601116	0.031496	0.00656443
139550180..139551439	5	139550180	139551439	0.0624539	0.0045562	0
140783002..140784861	5	140783002	140784861	0.0505317	0.00313609	0.0223046
140792119..140793993	5	140792119	140793993	0.0384747	0	0.0181902
141866951..141868936	5	141866951	141868936	0.0548736	0.0103602	0.0118995
142573650..142577291	5	142573650	142577291	0.040273	0.00485293	0.0109901
145886030..145887612	5	145886030	145887612	0.0785482	0.0274753	0.0113521
146267312..146269400	5	146267312	146269400	0.265589	0.154506	0.0956935
152263912..152265971	5	152263912	152265971	0.0355817	0.0171713	0
152654997..152656878	5	152654997	152656878	0.0545443	0.00468515	0.0211725
154492613..154494656	5	154492613	154494656	0.0258841	0.00861676	0.00120734
154515862..154518295	5	154515862	154518295	0.0542221	0.0430641	0.0159388
173688663..173691697	5	173688663	173691697	0.15509	0.0383426	0.0306048
2089659..2091610	6	2089659	2091610	0.0272602	0	0.0113111
3719511..3721232	6	3719511	3721232	0.148747	0.0996855	0.0561712
3724183..3726444	6	3724183	3726444	0.112408	0.0566596	0.0350144
3839190..3840920	6	3839190	3840920	0.073099	0.0215851	0.00601457
7072925..7075658	6	7072925	7075658	0.399443	0.257292	0.23184
11323214..11326265	6	11323214	11326265	0.216181	0.113079	0.103705
11528449..11531111	6	11528449	11531111	0.0508598	0.0360609	0.00987923
30422109..30424962	6	30422109	30424962	0.0201155	0.0062468	0
30584242..30588674	6	30584242	30588674	0.0706685	0.0438653	0.0238634
30595158..30600252	6	30595158	30600252	0.093591	0.0275936	0.0386146
33496046..33498089	6	33496046	33498089	0.0838196	0.0367291	0.00901085
34270601..34272186	6	34270601	34272186	0.096891	0.0361034	0.00170074
41925370..41927426	6	41925370	41927426	0.0802851	0.0210773	0.0199622
42331777..42334954	6	42331777	42334954	0.0522924	0.0036419	0.00169753
52415733..52418227	6	52415733	52418227	0.0349557	0.0151469	0
65752996..65756675	6	65752996	65756675	0.0287424	0.0189169	0.00647906
70578920..70582129	6	70578920	70582129	0.0305438	0.0118349	0.00349901
70596030..70597777	6	70596030	70597777	0.0436864	0.0270037	0
70637692..70639187	6	70637692	70639187	0.0973474	0.0373909	0.0086714
70639420..70643523	6	70639420	70643523	0.0622511	0.037126	0.00852085
70651395..70653927	6	70651395	70653927	0.0396867	0.0241687	0.00421889
70681696..70684260	6	70681696	70684260	0.0425264	0.01921	0.00641248
70771961..70774162	6	70771961	70774162	0.0455077	0.0291186	0.00949856
70802277..70807179	6	70802277	70807179	0.0992858	0.0475053	0.00710923
74071805..74076499	6	74071805	74076499	0.338444	0.215856	0.138951
74077734..74079260	6	74077734	74079260	0.504827	0.344071	0.213461
85105647..85106805	6	85105647	85106805	0.0614215	0	0.0110717
103261687..103265214	6	103261687	103265214	0.038111	0.0132253	0.0075661
107887600..107888913	6	107887600	107888913	0.140217	0.0217858	0.00400908
107887929..107890240	6	107887929	107890240	0.107741	0.0211123	0.00441329
107892485..107893852	6	107892485	107893852	0.0926409	0.0146631	0.00367617
107900482..107902253	6	107900482	107902253	0.0548845	0.00808894	0.00613452
107932106..107933545	6	107932106	107933545	0.0391842	0	0.00723001
107960284..107961878	6	107960284	107961878	0.0722001	0.0162134	0.00991756
132463229..132464990	6	132463229	132464990	0.121134	0.0116278	0.050185
136322731..136325227	6	136322731	136325227	0.112806	0.0606463	0.0378101
447543..450001	7	447543	450001	0.0954599	0.0676401	0.0346871
454469..456508	7	454469	456508	0.232999	0.18959	0.0875253
496589..500175	7	496589	500175	0.0875656	0.0562519	0.0412109
501213..503322	7	501213	503322	0.180535	0.111202	0.0894586
503716..508865	7	503716	508865	0.211385	0.169354	0.0668499
529000..534213	7	529000	534213	0.106468	0.0743824	0.0336788
542391..544272	7	542391	544272	0.0844776	0.0723682	0.0297939
651395..656550	7	651395	656550	0.0616513	0.040497	0.0146769
731843..733966	7	731843	733966	0.137576	0.104664	0.0374893
936879..939888	7	936879	939888	0.0700799	0.0203932	0.027493
1002970..1004840	7	1002970	1004840	0.0445864	0.0296462	0.00292657
1473218..1477955	7	1473218	1477955	0.052088	0.0336094	0.0188815
11700860..11702821	7	11700860	11702821	0.0355541	0.0194848	0.00293385
20290931..20293312	7	20290931	20293312	0.084876	0.0195701	0.04707
21224123..21226462	7	21224123	21226462	0.0427792	0.00608602	0.0199099
22010730..22012502	7	22010730	22012502	0.196329	0.120122	0.0317256
22371478..22372893	7	22371478	22372893	0.136158	0.0986155	0.0535056
22385866..22388189	7	22385866	22388189	0.387447	0.295636	0.132027
22437274..22438989	7	22437274	22438989	0.0285458	0.00679795	0
22651308..22653606	7	22651308	22653606	0.0416767	0.0124489	0.00433432
22677393..22680298	7	22677393	22680298	0.0305497	0.0163284	0.0029712
23381198..23383118	7	23381198	23383118	0.0491799	0.00896372	0.0121722
36094125..36096442	7	36094125	36096442	0.0870305	0.0327875	0.00236222
36238883..36241857	7	36238883	36241857	0.0586817	0.0417802	0.0202262
36248447..36251581	7	36248447	36251581	0.0649482	0.0470075	0.0261872
36565680..36567769	7	36565680	36567769	0.0307018	0	0.00730172
51115640..51117723	7	51115640	51117723	0.0288732	0	0
60752677..60754576	7	60752677	60754576	0.164231	0.11825	0.0362695
82753894..82757368	7	82753894	82757368	0.070805	0.0183934	0
82758880..82762539	7	82758880	82762539	0.0633842	0.0299765	0
83895084..83897497	7	83895084	83897497	0.0431552	0.0238352	0.00954335
99271180..99275436	7	99271180	99275436	0.104971	0.0660837	0.0356462
99306855..99309209	7	99306855	99309209	0.0398647	0.0171734	0.00223691
103319843..103322003	7	103319843	103322003	0.0540356	0.0309254	0.0101317
107400919..107402699	7	107400919	107402699	0.0348123	0	0
124669911..124674064	7	124669911	124674064	0.855942	0.0598278	0.329757
133828263..133830169	7	133828263	133830169	0.0360158	0.0212747	0
137034153..137036088	7	137034153	137036088	0.0307086	0.0181672	0
138045430..138047641	7	138045430	138047641	0.120553	0.0278323	0.0637692
44398298..44400425	8	44398298	44400425	0.203369	0.11465	0.0908346
45542680..45545861	8	45542680	45545861	0.17248	0.114355	0.0774792
46183251..46185963	8	46183251	46185963	0.109653	0.0493944	0.0486697
46199591..46203436	8	46199591	46203436	0.18586	0.0750473	0.0782312
49554859..49556742	8	49554859	49556742	0.0366944	0.0140527	0
82651770..82653531	8	82651770	82653531	0.0318257	0	0.00606495
109889068..109891046	8	109889068	109891046	0.0371918	0.0163726	0.00254118
115289925..115292598	8	115289925	115292598	0.058239	0	0
120649228..120650686	8	120649228	120650686	0.0370229	0	0.0138836
120706995..120709147	8	120706995	120709147	0.0720076	0.00537573	0
120750018..120751686	8	120750018	120751686	0.04508	0	0
121290753..121292457	8	121290753	121292457	0.034	0.0171552	0
126899002..126901273	8	126899002	126901273	0.13741	0.0986454	0.0521621
7449212..7451707	9	7449212	7451707	0.163119	0.109251	0.0618877
8744238..8747740	9	8744238	8747740	0.0314975	0.0075014	0.00445284
8878534..8883315	9	8878534	8883315	0.0605305	0.0377033	0.0276212
11704061..11707249	9	11704061	11707249	0.0620783	0.0283977	0.00822338
11730046..11731647	9	11730046	11731647	0.089267	0.0467791	0.0157494
11732327..11734682	9	11732327	11734682	0.251503	0.137065	0.0591669
11736570..11739947	9	11736570	11739947	0.0278364	0.00686311	0.0014611
11760710..11764773	9	11760710	11764773	0.0861824	0.00428763	0.00141639
11778285..11781371	9	11778285	11781371	0.42504	0.198001	0.0272959
11784452..11785799	9	11784452	11785799	0.152376	0.054007	0.0199977
13781479..13783122	9	13781479	13783122	0.0660113	0.028451	0.00460436
27532204..27535005	9	27532204	27535005	0.124019	0.0717008	0.0629839
42211528..42214325	9	42211528	42214325	0.0304527	0.00732005	0
48478604..48479825	9	48478604	48479825	0.0607047	0	0.00201948
48610955..48616515	9	48610955	48616515	0.117131	0.00104893	0.00657167
48620311..48622292	9	48620311	48622292	0.0670965	0	0
48632105..48633892	9	48632105	48633892	0.0329375	0	0.00562528
48638960..48641615	9	48638960	48641615	0.0716829	0.00876178	0.0222787
48715819..48717491	9	48715819	48717491	0.0397726	0	0.0185178
49022558..49026068	9	49022558	49026068	0.0190362	0.00664969	0
49049234..49052432	9	49049234	49052432	0.0697425	0.0100857	0.030182
49135296..49139111	9	49135296	49139111	0.0454821	0.00905449	0.00301688
52524877..52526085	9	52524877	52526085	0.162331	0.0245149	0.0174395
63642996..63645307	9	63642996	63645307	0.367092	0.00240184	0.00227851
67429056..67432206	9	67429056	67432206	0.0219755	0	0.00486383
81046684..81048223	9	81046684	81048223	0.0420672	0.0130147	0
93468636..93471447	9	93468636	93471447	0.216741	0.115852	0.0552094
96292921..96294087	9	96292921	96294087	0.181246	0.0712489	0.0464318
97259914..97261082	9	97259914	97261082	0.111403	0	0
105165018..105167983	9	105165018	105167983	0.35367	0.357444	0.250902
111401783..111404172	9	111401783	111404172	0.0566656	0.0122309	0.00755567
114097886..114100521	9	114097886	114100521	0.0882985	0.0794487	0.0423703
272321..275385	10	272321	275385	0.0358493	0.0141286	0.00596747
12851854..12853197	10	12851854	12853197	0.0495512	0.02198	0.00203706
14941439..14943140	10	14941439	14943140	0.207655	0.0803269	0.0624731
58384548..58386198	10	58384548	58386198	0.28768	0.144173	0.0607933
58931545..58934538	10	58931545	58934538	0.0217236	0.0115074	0
63561573..63563932	10	63561573	63563932	0.0775374	0.0296756	0.0143921
64718395..64720035	10	64718395	64720035	0.106459	0.0681187	0.00958002
72283314..72285443	10	72283314	72285443	0.0305368	0.0163646	0.0024732
73485976..73488069	10	73485976	73488069	0.0504509	0.0314924	0.0123777
77569067..77570653	10	77569067	77570653	0.130693	0.0499405	0.013376
77662499..77664480	10	77662499	77664480	0.0348116	0.00749555	0
86275020..86276652	10	86275020	86276652	0.0660366	0.0321556	0
86286983..86289742	10	86286983	86289742	0.0803574	0.0562023	0.0171863
90718877..90720558	10	90718877	90720558	0.0883446	0.0578316	0.028004
97625425..97627350	10	97625425	97627350	0.0838702	0.00747419	0.02827
101538462..101539656	10	101538462	101539656	0.28547	0.134363	0.0875032
101541610..101543703	10	101541610	101543703	0.274004	0.0946269	0.064087
105671714..105673289	10	105671714	105673289	0.0416249	0	0.0177021
2165826..2167966	11	2165826	2167966	0.0616948	0	0.0215562
2202816..2204893	11	2202816	2204893	0.0343015	0.00267231	0.00645522
15760102..15764514	11	15760102	15764514	0.348657	0.202421	0.12962
15837138..15838842	11	15837138	15838842	0.294242	0.235159	0.0814721
15847461..15849213	11	15847461	15849213	0.259533	0.196797	0.105727
39133162..39134573	11	39133162	39134573	0.144752	0.0911916	0.0263033
61422166..61423709	11	61422166	61423709	0.0979764	0.0373084	0.00839658
73776517..73778881	11	73776517	73778881	0.466865	0.116586	0.165501
283370..293872	12	283370	293872	0.0318626	0.0275868	0.0149998
401998..410253	12	401998	410253	0.019575	0.00634764	0.00462797
3370250..3374148	12	3370250	3374148	0.102165	0.0373096	0.0146395
24765806..24767889	13	24765806	24767889	0.144524	0.0921898	0.0151854
37127866..37129710	13	37127866	37129710	0.0525523	0.0125435	0.00584564
42965081..42967122	13	42965081	42967122	0.283844	0.160163	0.0833035
43092392..43095623	13	43092392	43095623	0.139301	0.0609124	0.0484495
50613143..50614710	13	50613143	50614710	0.101774	0.0576291	0.0320241
60931935..60933998	13	60931935	60933998	0.0900172	0.0210419	0.0304587
60961302..60963519	13	60961302	60963519	0.0802179	0.0027226	0.0103644
72625666..72628694	13	72625666	72628694	0.0282874	0.00766289	0.00332057
87302516..87304717	13	87302516	87304717	0.216196	0.0366552	0.00248666
87309130..87310628	13	87309130	87310628	0.136916	0.0232945	0.00858995
87311681..87314524	13	87311681	87314524	0.0606626	0.00205103	0
87329893..87331618	13	87329893	87331618	0.14806	0.0234102	0.00285956
87335505..87337435	13	87335505	87337435	0.17932	0.0319635	0.00283564
87345512..87347474	13	87345512	87347474	0.0978654	0.00292451	0
87356658..87358101	13	87356658	87358101	0.187726	0.00985667	0
87375138..87376601	13	87375138	87376601	0.16352	0.00801089	0.00553933
87393096..87394935	13	87393096	87394935	0.126837	0.00312001	0
87398418..87399746	13	87398418	87399746	0.086989	0.00417838	0.00433123
87402852..87404407	13	87402852	87404407	0.145707	0.0226167	0.00693137
87495427..87497008	13	87495427	87497008	0.109941	0.0166038	0.00317889
87572366..87574197	13	87572366	87574197	0.0498816	0.0191218	0
87600858..87604635	13	87600858	87604635	0.025651	0.00298938	0.00144934
91545162..91546812	13	91545162	91546812	0.0331666	0.00353309	0
95476142..95479556	13	95476142	95479556	0.0598897	0.0409987	0.0136533
95567025..95569794	13	95567025	95569794	0.0517894	0.0358844	0.00565841
95627769..95630192	13	95627769	95630192	0.0192655	0.00953683	0
103019018..103020403	13	103019018	103020403	0.0804326	0.0147629	0.013314
7218774..7220621	14	7218774	7220621	0.422362	0.367084	0.260209
15432966..15436528	14	15432966	15436528	0.021823	0.00155854	0.00346159
16299347..16301220	14	16299347	16301220	0.0850759	0.0311697	0.0347526
36026974..36029201	14	36026974	36029201	0.0940237	0.0270659	0.0340701
38626102..38627795	14	38626102	38627795	0.193044	0.0772326	0.123847
46043270..46045277	14	46043270	46045277	0.15882	0.115845	0.042387
70530607..70533060	14	70530607	70533060	0.0217327	0	0.0106886
81432100..81433716	14	81432100	81433716	0.420771	0.267086	0.104199
81506761..81508483	14	81506761	81508483	0.807972	0.650332	0.55848
99862936..99864999	14	99862936	99864999	0.0442393	0.00551656	0.00610136
113760232..113761692	14	113760232	113761692	0.0333544	0.00399256	0
115460643..115462126	14	115460643	115462126	0.0885976	0.0494347	0.010287
4740227..4741916	15	4740227	4741916	0.150442	0.110541	0.0606736
32385881..32387830	15	32385881	32387830	0.0767873	0.0548436	0.0124887
51666299..51668383	15	51666299	51668383	0.0242217	0.0114175	0
62319306..62321147	15	62319306	62321147	0.0260307	0.00630789	0
101797376..101799575	15	101797376	101799575	0.0689432	0.00804772	0.00587999
103649450..103651909	15	103649450	103651909	0.123732	0.0334651	0.0280706
108252196..108254106	15	108252196	108254106	0.0451373	0.00752555	0.00258273
436801..439455	16	436801	439455	0.069485	0.0330319	0
637492..639602	16	637492	639602	0.0599312	0.00686308	0.00124773
639605..643197	16	639605	643197	0.0954099	0.0227713	0.00579877
663067..664834	16	663067	664834	0.133543	0.0738841	0.0120036
667346..670384	16	667346	670384	0.0937498	0.0268231	0.0135229
1647197..1649243	16	1647197	1649243	0.0365	0.0129858	0.00263545
1967664..1970774	16	1967664	1970774	0.0401004	0.0308681	0.0117647
1989360..1991746	16	1989360	1991746	0.215939	0.178085	0.0900037
1992116..1993441	16	1992116	1993441	0.229205	0.144275	0.0744119
9844641..9847823	16	9844641	9847823	0.16027	0.028353	0.0401744
9851657..9852857	16	9851657	9852857	0.238393	0.0418249	0.0242866
9853255..9856915	16	9853255	9856915	0.123507	0.0207401	0.0394724
14868252..14869623	16	14868252	14869623	0.0700313	0.0446945	0.0109244
14868772..14870103	16	14868772	14870103	0.0748303	0.0460367	0.0112524
25638475..25640355	16	25638475	25640355	0.188308	0.0944003	0.0893796
25647136..25648353	16	25647136	25648353	0.186869	0.158415	0.0718066
31822089..31824305	16	31822089	31824305	0.062535	0.0196569	0.00822749
36181389..36182637	16	36181389	36182637	0.0429346	0	0.0104305
62107184..62109760	16	62107184	62109760	0.329153	0.230089	0.161191
83867024..83868662	16	83867024	83868662	0.20946	0.14385	0.0875822
6344187..6346795	17	6344187	6346795	0.0701087	0.002287	0.0331005
12514997..12516636	17	12514997	12516636	0.154356	0.0370399	0.00350988
13815298..13817083	17	13815298	13817083	0.0671866	0.0243847	0.0159378
38203333..38207159	17	38203333	38207159	0.344009	0.166884	0.227864
44245556..44248768	17	44245556	44248768	0.028497	0.00458989	0.00349575
44387845..44392061	17	44387845	44392061	0.0239913	0.00350534	0.00303375
44394713..44400884	17	44394713	44400884	0.0340801	0.00794687	0.00834488
73941795..73943545	17	73941795	73943545	0.0276803	0.00995141	0
74295072..74296324	17	74295072	74296324	0.0745576	0.016415	0.012175
74296745..74298176	17	74296745	74298176	0.044651	0.00406272	0.00695852
74780284..74782231	17	74780284	74782231	0.775336	0.293918	0.235873
74804872..74806505	17	74804872	74806505	0.529363	0.205797	0.167213
74877080..74880465	17	74877080	74880465	0.112624	0.0541089	0.0344209
74894378..74897059	17	74894378	74897059	0.271307	0.107608	0.116448
74906108..74908163	17	74906108	74908163	0.283775	0.123615	0.0954873
78098662..78100616	17	78098662	78100616	0.757721	0.292447	0.439565
78127919..78130744	17	78127919	78130744	0.931612	0.303581	0.515402
78340324..78341612	17	78340324	78341612	0.0630173	0.0134416	0
78371830..78374557	17	78371830	78374557	0.0554542	0.00844563	0.0247448
85376982..85379068	17	85376982	85379068	0.0975473	0.0619925	0.026988
3285076..3287174	18	3285076	3287174	0.0400682	0.00557953	0.00531251
11472105..11474924	18	11472105	11474924	0.0250173	0	0.00790696
14736904..14739112	18	14736904	14739112	0.0377417	0.00528124	0.00223189
15904532..15906927	18	15904532	15906927	0.127068	0.101256	0.0592033
24080212..24083859	18	24080212	24083859	0.0150018	0	0.00270445
47724724..47727442	18	47724724	47727442	0.104308	0.0418443	0.0266809
85078891..85080170	18	85078891	85080170	0.0591169	0.00455713	0.0039289
29178445..29190919	19	29178445	29190919	0.0345856	0.0199239	0.0170468
43912934..43914652	19	43912934	43914652	0.0612776	0.00679089	0.0159221
45339908..45341414	19	45339908	45341414	0.0407986	0.00200356	0.00163756
23113132..23114913	20	23113132	23114913	0.0347217	0	0.0156849
37973249..37975302	20	37973249	37975302	0.0295188	0.00564352	0
47331507..47334250	20	47331507	47334250	0.119595	0.0554857	0.0628213
47722119..47726352	20	47722119	47726352	0.316162	0.226104	0.0828278
56112770..56116325	20	56112770	56116325	0.0412386	0.00907557	0.0205454
97450127..97451343	X	97450127	97451343	0.0627225	0.021395	0.00449928
107109084..107112290	X	107109084	107112290	0.0342323	0.0100303	0.00414613
107180959..107184091	X	107180959	107184091	0.0332459	0.00832267	0.00433616

## Sheet: Striatum-specific
List and locations of all identified Striatum-specific TAPEs
Probe	Chromosome	Start	End	Cortex	Hippocampus	Striatum
11999973..12001522	1	11999973	12001522	0.181858	0.101983	0.0699199
12139545..12140833	1	12139545	12140833	0.107408	0.07211	0.0224582
38632435..38636797	1	38632435	38636797	0.0954136	0.0589287	0.0140156
38664505..38667070	1	38664505	38667070	0.16829	0.0674543	0.00192137
39119994..39124095	1	39119994	39124095	0.0172954	0.0100231	0.00140327
39517400..39545355	1	39517400	39545355	0.00177287	0.00021027	0
50555775..50558487	1	50555775	50558487	0.0775155	0.0319598	0.0379272
51161457..51163374	1	51161457	51163374	0.0880064	0.0154528	0.0272421
51165954..51167619	1	51165954	51167619	0.102814	0.0175806	0.0335373
51175986..51178080	1	51175986	51178080	0.115409	0.0292431	0.0145923
51197844..51199633	1	51197844	51199633	0.0540647	0.0177769	0
51200721..51202414	1	51200721	51202414	0.0568055	0.00347007	0.00296871
78685858..78687387	1	78685858	78687387	0.0802472	0.0500026	0.0237499
94600123..94601804	1	94600123	94601804	0.143091	0.0514948	0.0190326
134748249..134750754	1	134748249	134750754	0.221157	0.123283	0.130455
140400298..140403269	1	140400298	140403269	0.0291435	0.00775224	0.0035013
147112069..147114795	1	147112069	147114795	0.135161	0.0726273	0.0565022
163310570..163312602	1	163310570	163312602	0.245462	0.172886	0.130383
164780873..164782890	1	164780873	164782890	0.0701827	0.0130218	0.00649584
170254237..170255765	1	170254237	170255765	0.0382496	0.0153636	0.00328908
180538356..180553458	1	180538356	180553458	0.018375	0.00697122	0.00822879
180644039..180647247	1	180644039	180647247	0.17457	0.0920804	0.0969937
181942547..181958624	1	181942547	181958624	0.014205	0.00486333	0.00764286
191487178..191488951	1	191487178	191488951	0.119671	0.0328923	0.0257684
191504496..191507040	1	191504496	191507040	0.0469041	0.00910642	0.00685085
194248329..194251052	1	194248329	194251052	0.129614	0.0584763	0.0379824
228760195..228763924	1	228760195	228763924	0.624498	0.427526	0.321965
243402243..243404424	1	243402243	243404424	0.0722082	0.0186232	0.0281651
244374392..244376610	1	244374392	244376610	0.0262287	0.00264908	0.00222425
245532788..245536086	1	245532788	245536086	0.0151619	0	0
266095978..266098703	1	266095978	266098703	0.467731	0.335988	0.327406
276009771..276013892	1	276009771	276013892	0.559276	0.295769	0.290066
137877..140623	2	137877	140623	0.154599	0.0552939	0.0898312
5724930..5727125	2	5724930	5727125	0.135231	0.0526385	0.023492
5730918..5736374	2	5730918	5736374	0.0817721	0.0276901	0.0194568
5840889..5843792	2	5840889	5843792	0.0644021	0.0398089	0.0150973
11858274..11862130	2	11858274	11862130	0.805668	0.417041	0.354396
12019689..12024273	2	12019689	12024273	0.213021	0.155268	0.14383
12312889..12315227	2	12312889	12315227	0.141825	0.0933824	0.053515
12381078..12382306	2	12381078	12382306	0.143947	0.0977724	0.0541538
33065062..33067202	2	33065062	33067202	0.098976	0.0694483	0.0287979
33216315..33219608	2	33216315	33219608	0.11014	0.0609695	0.00724773
33450458..33453184	2	33450458	33453184	0.0557687	0.00419192	0.0225814
43301518..43304049	2	43301518	43304049	0.0951203	0.0589385	0.0331827
52498186..52501458	2	52498186	52501458	0.172006	0.140387	0.106369
57855474..57857517	2	57855474	57857517	0.0934518	0.0500024	0.012686
88978951..88980220	2	88978951	88980220	0.0525203	0.0205009	0.00197992
93064414..93068161	2	93064414	93068161	0.0243789	0.0132311	0
119709107..119712010	2	119709107	119712010	0.0342487	0.00290064	0.0037154
119716034..119718255	2	119716034	119718255	0.0889782	0.00262517	0
119726542..119728038	2	119726542	119728038	0.0412138	0	0
129790683..129794078	2	129790683	129794078	0.0182224	0	0.00148086
143275720..143278611	2	143275720	143278611	0.0219784	0	0.00085332
145903648..145906309	2	145903648	145906309	0.0232819	0.00870617	0
145911804..145913972	2	145911804	145913972	0.0285611	0.00264676	0
156533426..156537844	2	156533426	156537844	0.0314223	0.0097373	0.00409829
157006861..157009925	2	157006861	157009925	0.203539	0.189131	0.113079
157043146..157044375	2	157043146	157044375	0.0497006	0.0144812	0
184177854..184179612	2	184177854	184179612	0.0427219	0	0.0107816
197135805..197141735	2	197135805	197141735	0.0136526	0.00300596	0.00167086
198093192..198095729	2	198093192	198095729	0.0955301	0.021802	0.0360509
198423704..198425815	2	198423704	198425815	0.160649	0.0636744	0.0949401
199855818..199858459	2	199855818	199858459	0.611487	0.40579	0.398213
218781391..218782636	2	218781391	218782636	0.098158	0.0328015	0.0208658
231718514..231720942	2	231718514	231720942	0.322784	0.213334	0.122703
247475718..247477143	2	247475718	247477143	0.117298	0.0123582	0.0341567
2378936..2380501	3	2378936	2380501	0.0732104	0.0261735	0.0150914
2735522..2737044	3	2735522	2737044	0.186903	0.124018	0.0671605
8313519..8316629	3	8313519	8316629	0.0613426	0.0222994	0.0285579
23156395..23158113	3	23156395	23158113	0.410088	0.19312	0.173395
23191726..23192989	3	23191726	23192989	0.192453	0.071422	0.0928625
28160841..28163060	3	28160841	28163060	0.0578081	0.00534768	0
38399364..38402194	3	38399364	38402194	0.970511	0.912941	0.783595
39590005..39591822	3	39590005	39591822	0.0413713	0.00647939	0.00819298
60405540..60408905	3	60405540	60408905	0.40502	0.216345	0.115625
76979373..76981953	3	76979373	76981953	0.251866	0.203757	0.142413
100858548..100860639	3	100858548	100860639	0.0225062	0.00969592	0
105435650..105437592	3	105435650	105437592	0.0821554	0.0179344	0.0353869
134894534..134896265	3	134894534	134896265	0.205979	0.0925213	0.141385
139000963..139002722	3	139000963	139002722	0.825078	0.373996	0.328549
140315843..140317816	3	140315843	140317816	0.150526	0.0571967	0.0768865
141417453..141420647	3	141417453	141420647	0.309463	0.110019	0.0926033
141478855..141480463	3	141478855	141480463	0.0481309	0.0109143	0.0030675
143215891..143217819	3	143215891	143217819	0.135524	0.0981979	0.0492858
143254206..143256047	3	143254206	143256047	0.0410559	0.00781055	0.00292875
164917545..164919796	3	164917545	164919796	0.0236547	0	0.00239554
166751973..166753640	3	166751973	166753640	0.0612947	0.0105961	0.0222166
166853901..166855632	3	166853901	166855632	0.0368559	0	0.00304153
177272393..177274682	3	177272393	177274682	0.0601388	0.0332165	0.0140006
177276654..177279577	3	177276654	177279577	0.333946	0.159602	0.0961202
43215634..43217734	4	43215634	43217734	0.0645257	0.014019	0.00356693
77405711..77408434	4	77405711	77408434	0.151936	0.128076	0.0581203
78894358..78895916	4	78894358	78895916	0.0493846	0.00356194	0.00316588
84482976..84484633	4	84482976	84484633	0.0664138	0.00541488	0.0264145
85214246..85217883	4	85214246	85217883	0.0457101	0.030507	0.0138118
85857727..85861981	4	85857727	85861981	0.0230069	0.00280459	0.00476181
85867218..85869015	4	85867218	85869015	0.0392102	0.0131427	0
85887028..85889828	4	85887028	85889828	0.061447	0.00511185	0.00179543
85901764..85903061	4	85901764	85903061	0.0991993	0.0354017	0.017807
86037939..86040925	4	86037939	86040925	0.0639325	0.0225443	0.0162252
97634375..97637610	4	97634375	97637610	0.112537	0.0732549	0.0439469
128786726..128788146	4	128786726	128788146	0.0980216	0.0145988	0.00346956
141712795..141714276	4	141712795	141714276	0.156738	0.0351137	0.00355461
146448859..146451655	4	146448859	146451655	0.046668	0.0175401	0.00650841
146538194..146549366	4	146538194	146549366	0.048916	0.00985452	0.00856665
160723959..160726223	4	160723959	160726223	0.0685938	0.0562291	0.0272788
168043807..168047206	4	168043807	168047206	0.0194228	0	0
178677679..178680265	4	178677679	178680265	0.0290843	0.0022191	0.00784291
178742753..178744691	4	178742753	178744691	0.107254	0.0361809	0.0505702
60266..61459	5	60266	61459	0.0517559	0.0223319	0.00225911
4532158..4534346	5	4532158	4534346	0.0305947	0.0103188	0
21988871..21992111	5	21988871	21992111	0.0272481	0.00542726	0.00155168
46928496..46931368	5	46928496	46931368	0.0290544	0.00193284	0.00932707
50406565..50409550	5	50406565	50409550	0.0216586	0	0
58224873..58226163	5	58224873	58226163	0.089683	0.0135899	0.0122496
70042253..70045309	5	70042253	70045309	0.0342425	0.0114647	0.00608475
70715024..70716566	5	70715024	70716566	0.0259894	0.0153048	0
93363513..93367446	5	93363513	93367446	0.793803	0.590317	0.602286
93399110..93400665	5	93399110	93400665	0.575964	0.11968	0.178413
93404418..93405744	5	93404418	93405744	0.527275	0.0744121	0.137253
95114401..95117309	5	95114401	95117309	0.196174	0.00799975	0.0449158
95299562..95301871	5	95299562	95301871	0.0734344	0.00261417	0.0234515
97652322..97655799	5	97652322	97655799	0.0186621	0.0118163	0
116255738..116258594	5	116255738	116258594	0.049855	0.0376766	0.0114778
116283405..116287107	5	116283405	116287107	0.0601116	0.031496	0.00656443
139550180..139551439	5	139550180	139551439	0.0624539	0.0045562	0
140783002..140784861	5	140783002	140784861	0.0505317	0.00313609	0.0223046
140792119..140793993	5	140792119	140793993	0.0384747	0	0.0181902
141866951..141868936	5	141866951	141868936	0.0548736	0.0103602	0.0118995
142573650..142577291	5	142573650	142577291	0.040273	0.00485293	0.0109901
145886030..145887612	5	145886030	145887612	0.0785482	0.0274753	0.0113521
146267312..146269400	5	146267312	146269400	0.265589	0.154506	0.0956935
152263912..152265971	5	152263912	152265971	0.0355817	0.0171713	0
152654997..152656878	5	152654997	152656878	0.0545443	0.00468515	0.0211725
154492613..154494656	5	154492613	154494656	0.0258841	0.00861676	0.00120734
154515862..154518295	5	154515862	154518295	0.0542221	0.0430641	0.0159388
173688663..173691697	5	173688663	173691697	0.15509	0.0383426	0.0306048
2089659..2091610	6	2089659	2091610	0.0272602	0	0.0113111
3719511..3721232	6	3719511	3721232	0.148747	0.0996855	0.0561712
3724183..3726444	6	3724183	3726444	0.112408	0.0566596	0.0350144
3839190..3840920	6	3839190	3840920	0.073099	0.0215851	0.00601457
7072925..7075658	6	7072925	7075658	0.399443	0.257292	0.23184
11323214..11326265	6	11323214	11326265	0.216181	0.113079	0.103705
11528449..11531111	6	11528449	11531111	0.0508598	0.0360609	0.00987923
30422109..30424962	6	30422109	30424962	0.0201155	0.0062468	0
30584242..30588674	6	30584242	30588674	0.0706685	0.0438653	0.0238634
30595158..30600252	6	30595158	30600252	0.093591	0.0275936	0.0386146
33496046..33498089	6	33496046	33498089	0.0838196	0.0367291	0.00901085
34270601..34272186	6	34270601	34272186	0.096891	0.0361034	0.00170074
41925370..41927426	6	41925370	41927426	0.0802851	0.0210773	0.0199622
42331777..42334954	6	42331777	42334954	0.0522924	0.0036419	0.00169753
52415733..52418227	6	52415733	52418227	0.0349557	0.0151469	0
65752996..65756675	6	65752996	65756675	0.0287424	0.0189169	0.00647906
70578920..70582129	6	70578920	70582129	0.0305438	0.0118349	0.00349901
70596030..70597777	6	70596030	70597777	0.0436864	0.0270037	0
70637692..70639187	6	70637692	70639187	0.0973474	0.0373909	0.0086714
70639420..70643523	6	70639420	70643523	0.0622511	0.037126	0.00852085
70651395..70653927	6	70651395	70653927	0.0396867	0.0241687	0.00421889
70681696..70684260	6	70681696	70684260	0.0425264	0.01921	0.00641248
70771961..70774162	6	70771961	70774162	0.0455077	0.0291186	0.00949856
70802277..70807179	6	70802277	70807179	0.0992858	0.0475053	0.00710923
74071805..74076499	6	74071805	74076499	0.338444	0.215856	0.138951
74077734..74079260	6	74077734	74079260	0.504827	0.344071	0.213461
85105647..85106805	6	85105647	85106805	0.0614215	0	0.0110717
103261687..103265214	6	103261687	103265214	0.038111	0.0132253	0.0075661
107887600..107888913	6	107887600	107888913	0.140217	0.0217858	0.00400908
107887929..107890240	6	107887929	107890240	0.107741	0.0211123	0.00441329
107892485..107893852	6	107892485	107893852	0.0926409	0.0146631	0.00367617
107900482..107902253	6	107900482	107902253	0.0548845	0.00808894	0.00613452
107932106..107933545	6	107932106	107933545	0.0391842	0	0.00723001
107960284..107961878	6	107960284	107961878	0.0722001	0.0162134	0.00991756
132463229..132464990	6	132463229	132464990	0.121134	0.0116278	0.050185
136322731..136325227	6	136322731	136325227	0.112806	0.0606463	0.0378101
447543..450001	7	447543	450001	0.0954599	0.0676401	0.0346871
454469..456508	7	454469	456508	0.232999	0.18959	0.0875253
496589..500175	7	496589	500175	0.0875656	0.0562519	0.0412109
501213..503322	7	501213	503322	0.180535	0.111202	0.0894586
503716..508865	7	503716	508865	0.211385	0.169354	0.0668499
529000..534213	7	529000	534213	0.106468	0.0743824	0.0336788
542391..544272	7	542391	544272	0.0844776	0.0723682	0.0297939
651395..656550	7	651395	656550	0.0616513	0.040497	0.0146769
731843..733966	7	731843	733966	0.137576	0.104664	0.0374893
936879..939888	7	936879	939888	0.0700799	0.0203932	0.027493
1002970..1004840	7	1002970	1004840	0.0445864	0.0296462	0.00292657
1473218..1477955	7	1473218	1477955	0.052088	0.0336094	0.0188815
11700860..11702821	7	11700860	11702821	0.0355541	0.0194848	0.00293385
20290931..20293312	7	20290931	20293312	0.084876	0.0195701	0.04707
21224123..21226462	7	21224123	21226462	0.0427792	0.00608602	0.0199099
22010730..22012502	7	22010730	22012502	0.196329	0.120122	0.0317256
22371478..22372893	7	22371478	22372893	0.136158	0.0986155	0.0535056
22385866..22388189	7	22385866	22388189	0.387447	0.295636	0.132027
22437274..22438989	7	22437274	22438989	0.0285458	0.00679795	0
22651308..22653606	7	22651308	22653606	0.0416767	0.0124489	0.00433432
22677393..22680298	7	22677393	22680298	0.0305497	0.0163284	0.0029712
23381198..23383118	7	23381198	23383118	0.0491799	0.00896372	0.0121722
36094125..36096442	7	36094125	36096442	0.0870305	0.0327875	0.00236222
36238883..36241857	7	36238883	36241857	0.0586817	0.0417802	0.0202262
36248447..36251581	7	36248447	36251581	0.0649482	0.0470075	0.0261872
36565680..36567769	7	36565680	36567769	0.0307018	0	0.00730172
51115640..51117723	7	51115640	51117723	0.0288732	0	0
60752677..60754576	7	60752677	60754576	0.164231	0.11825	0.0362695
82753894..82757368	7	82753894	82757368	0.070805	0.0183934	0
82758880..82762539	7	82758880	82762539	0.0633842	0.0299765	0
83895084..83897497	7	83895084	83897497	0.0431552	0.0238352	0.00954335
99271180..99275436	7	99271180	99275436	0.104971	0.0660837	0.0356462
99306855..99309209	7	99306855	99309209	0.0398647	0.0171734	0.00223691
103319843..103322003	7	103319843	103322003	0.0540356	0.0309254	0.0101317
107400919..107402699	7	107400919	107402699	0.0348123	0	0
124669911..124674064	7	124669911	124674064	0.855942	0.0598278	0.329757
133828263..133830169	7	133828263	133830169	0.0360158	0.0212747	0
137034153..137036088	7	137034153	137036088	0.0307086	0.0181672	0
138045430..138047641	7	138045430	138047641	0.120553	0.0278323	0.0637692
44398298..44400425	8	44398298	44400425	0.203369	0.11465	0.0908346
45542680..45545861	8	45542680	45545861	0.17248	0.114355	0.0774792
46183251..46185963	8	46183251	46185963	0.109653	0.0493944	0.0486697
46199591..46203436	8	46199591	46203436	0.18586	0.0750473	0.0782312
49554859..49556742	8	49554859	49556742	0.0366944	0.0140527	0
82651770..82653531	8	82651770	82653531	0.0318257	0	0.00606495
109889068..109891046	8	109889068	109891046	0.0371918	0.0163726	0.00254118
115289925..115292598	8	115289925	115292598	0.058239	0	0
120649228..120650686	8	120649228	120650686	0.0370229	0	0.0138836
120706995..120709147	8	120706995	120709147	0.0720076	0.00537573	0
120750018..120751686	8	120750018	120751686	0.04508	0	0
121290753..121292457	8	121290753	121292457	0.034	0.0171552	0
126899002..126901273	8	126899002	126901273	0.13741	0.0986454	0.0521621
7449212..7451707	9	7449212	7451707	0.163119	0.109251	0.0618877
8744238..8747740	9	8744238	8747740	0.0314975	0.0075014	0.00445284
8878534..8883315	9	8878534	8883315	0.0605305	0.0377033	0.0276212
11704061..11707249	9	11704061	11707249	0.0620783	0.0283977	0.00822338
11730046..11731647	9	11730046	11731647	0.089267	0.0467791	0.0157494
11732327..11734682	9	11732327	11734682	0.251503	0.137065	0.0591669
11736570..11739947	9	11736570	11739947	0.0278364	0.00686311	0.0014611
11760710..11764773	9	11760710	11764773	0.0861824	0.00428763	0.00141639
11778285..11781371	9	11778285	11781371	0.42504	0.198001	0.0272959
11784452..11785799	9	11784452	11785799	0.152376	0.054007	0.0199977
13781479..13783122	9	13781479	13783122	0.0660113	0.028451	0.00460436
27532204..27535005	9	27532204	27535005	0.124019	0.0717008	0.0629839
42211528..42214325	9	42211528	42214325	0.0304527	0.00732005	0
48478604..48479825	9	48478604	48479825	0.0607047	0	0.00201948
48610955..48616515	9	48610955	48616515	0.117131	0.00104893	0.00657167
48620311..48622292	9	48620311	48622292	0.0670965	0	0
48632105..48633892	9	48632105	48633892	0.0329375	0	0.00562528
48638960..48641615	9	48638960	48641615	0.0716829	0.00876178	0.0222787
48715819..48717491	9	48715819	48717491	0.0397726	0	0.0185178
49022558..49026068	9	49022558	49026068	0.0190362	0.00664969	0
49049234..49052432	9	49049234	49052432	0.0697425	0.0100857	0.030182
49135296..49139111	9	49135296	49139111	0.0454821	0.00905449	0.00301688
52524877..52526085	9	52524877	52526085	0.162331	0.0245149	0.0174395
63642996..63645307	9	63642996	63645307	0.367092	0.00240184	0.00227851
67429056..67432206	9	67429056	67432206	0.0219755	0	0.00486383
81046684..81048223	9	81046684	81048223	0.0420672	0.0130147	0
93468636..93471447	9	93468636	93471447	0.216741	0.115852	0.0552094
96292921..96294087	9	96292921	96294087	0.181246	0.0712489	0.0464318
97259914..97261082	9	97259914	97261082	0.111403	0	0
105165018..105167983	9	105165018	105167983	0.35367	0.357444	0.250902
111401783..111404172	9	111401783	111404172	0.0566656	0.0122309	0.00755567
114097886..114100521	9	114097886	114100521	0.0882985	0.0794487	0.0423703
272321..275385	10	272321	275385	0.0358493	0.0141286	0.00596747
12851854..12853197	10	12851854	12853197	0.0495512	0.02198	0.00203706
14941439..14943140	10	14941439	14943140	0.207655	0.0803269	0.0624731
58384548..58386198	10	58384548	58386198	0.28768	0.144173	0.0607933
58931545..58934538	10	58931545	58934538	0.0217236	0.0115074	0
63561573..63563932	10	63561573	63563932	0.0775374	0.0296756	0.0143921
64718395..64720035	10	64718395	64720035	0.106459	0.0681187	0.00958002
72283314..72285443	10	72283314	72285443	0.0305368	0.0163646	0.0024732
73485976..73488069	10	73485976	73488069	0.0504509	0.0314924	0.0123777
77569067..77570653	10	77569067	77570653	0.130693	0.0499405	0.013376
77662499..77664480	10	77662499	77664480	0.0348116	0.00749555	0
86275020..86276652	10	86275020	86276652	0.0660366	0.0321556	0
86286983..86289742	10	86286983	86289742	0.0803574	0.0562023	0.0171863
90718877..90720558	10	90718877	90720558	0.0883446	0.0578316	0.028004
97625425..97627350	10	97625425	97627350	0.0838702	0.00747419	0.02827
101538462..101539656	10	101538462	101539656	0.28547	0.134363	0.0875032
101541610..101543703	10	101541610	101543703	0.274004	0.0946269	0.064087
105671714..105673289	10	105671714	105673289	0.0416249	0	0.0177021
2165826..2167966	11	2165826	2167966	0.0616948	0	0.0215562
2202816..2204893	11	2202816	2204893	0.0343015	0.00267231	0.00645522
15760102..15764514	11	15760102	15764514	0.348657	0.202421	0.12962
15837138..15838842	11	15837138	15838842	0.294242	0.235159	0.0814721
15847461..15849213	11	15847461	15849213	0.259533	0.196797	0.105727
39133162..39134573	11	39133162	39134573	0.144752	0.0911916	0.0263033
61422166..61423709	11	61422166	61423709	0.0979764	0.0373084	0.00839658
73776517..73778881	11	73776517	73778881	0.466865	0.116586	0.165501
283370..293872	12	283370	293872	0.0318626	0.0275868	0.0149998
401998..410253	12	401998	410253	0.019575	0.00634764	0.00462797
3370250..3374148	12	3370250	3374148	0.102165	0.0373096	0.0146395
24765806..24767889	13	24765806	24767889	0.144524	0.0921898	0.0151854
37127866..37129710	13	37127866	37129710	0.0525523	0.0125435	0.00584564
42965081..42967122	13	42965081	42967122	0.283844	0.160163	0.0833035
43092392..43095623	13	43092392	43095623	0.139301	0.0609124	0.0484495
50613143..50614710	13	50613143	50614710	0.101774	0.0576291	0.0320241
60931935..60933998	13	60931935	60933998	0.0900172	0.0210419	0.0304587
60961302..60963519	13	60961302	60963519	0.0802179	0.0027226	0.0103644
72625666..72628694	13	72625666	72628694	0.0282874	0.00766289	0.00332057
87302516..87304717	13	87302516	87304717	0.216196	0.0366552	0.00248666
87309130..87310628	13	87309130	87310628	0.136916	0.0232945	0.00858995
87311681..87314524	13	87311681	87314524	0.0606626	0.00205103	0
87329893..87331618	13	87329893	87331618	0.14806	0.0234102	0.00285956
87335505..87337435	13	87335505	87337435	0.17932	0.0319635	0.00283564
87345512..87347474	13	87345512	87347474	0.0978654	0.00292451	0
87356658..87358101	13	87356658	87358101	0.187726	0.00985667	0
87375138..87376601	13	87375138	87376601	0.16352	0.00801089	0.00553933
87393096..87394935	13	87393096	87394935	0.126837	0.00312001	0
87398418..87399746	13	87398418	87399746	0.086989	0.00417838	0.00433123
87402852..87404407	13	87402852	87404407	0.145707	0.0226167	0.00693137
87495427..87497008	13	87495427	87497008	0.109941	0.0166038	0.00317889
87572366..87574197	13	87572366	87574197	0.0498816	0.0191218	0
87600858..87604635	13	87600858	87604635	0.025651	0.00298938	0.00144934
91545162..91546812	13	91545162	91546812	0.0331666	0.00353309	0
95476142..95479556	13	95476142	95479556	0.0598897	0.0409987	0.0136533
95567025..95569794	13	95567025	95569794	0.0517894	0.0358844	0.00565841
95627769..95630192	13	95627769	95630192	0.0192655	0.00953683	0
103019018..103020403	13	103019018	103020403	0.0804326	0.0147629	0.013314
7218774..7220621	14	7218774	7220621	0.422362	0.367084	0.260209
15432966..15436528	14	15432966	15436528	0.021823	0.00155854	0.00346159
16299347..16301220	14	16299347	16301220	0.0850759	0.0311697	0.0347526
36026974..36029201	14	36026974	36029201	0.0940237	0.0270659	0.0340701
38626102..38627795	14	38626102	38627795	0.193044	0.0772326	0.123847
46043270..46045277	14	46043270	46045277	0.15882	0.115845	0.042387
70530607..70533060	14	70530607	70533060	0.0217327	0	0.0106886
81432100..81433716	14	81432100	81433716	0.420771	0.267086	0.104199
81506761..81508483	14	81506761	81508483	0.807972	0.650332	0.55848
99862936..99864999	14	99862936	99864999	0.0442393	0.00551656	0.00610136
113760232..113761692	14	113760232	113761692	0.0333544	0.00399256	0
115460643..115462126	14	115460643	115462126	0.0885976	0.0494347	0.010287
4740227..4741916	15	4740227	4741916	0.150442	0.110541	0.0606736
32385881..32387830	15	32385881	32387830	0.0767873	0.0548436	0.0124887
51666299..51668383	15	51666299	51668383	0.0242217	0.0114175	0
62319306..62321147	15	62319306	62321147	0.0260307	0.00630789	0
101797376..101799575	15	101797376	101799575	0.0689432	0.00804772	0.00587999
103649450..103651909	15	103649450	103651909	0.123732	0.0334651	0.0280706
108252196..108254106	15	108252196	108254106	0.0451373	0.00752555	0.00258273
436801..439455	16	436801	439455	0.069485	0.0330319	0
637492..639602	16	637492	639602	0.0599312	0.00686308	0.00124773
639605..643197	16	639605	643197	0.0954099	0.0227713	0.00579877
663067..664834	16	663067	664834	0.133543	0.0738841	0.0120036
667346..670384	16	667346	670384	0.0937498	0.0268231	0.0135229
1647197..1649243	16	1647197	1649243	0.0365	0.0129858	0.00263545
1967664..1970774	16	1967664	1970774	0.0401004	0.0308681	0.0117647
1989360..1991746	16	1989360	1991746	0.215939	0.178085	0.0900037
1992116..1993441	16	1992116	1993441	0.229205	0.144275	0.0744119
9844641..9847823	16	9844641	9847823	0.16027	0.028353	0.0401744
9851657..9852857	16	9851657	9852857	0.238393	0.0418249	0.0242866
9853255..9856915	16	9853255	9856915	0.123507	0.0207401	0.0394724
14868252..14869623	16	14868252	14869623	0.0700313	0.0446945	0.0109244
14868772..14870103	16	14868772	14870103	0.0748303	0.0460367	0.0112524
25638475..25640355	16	25638475	25640355	0.188308	0.0944003	0.0893796
25647136..25648353	16	25647136	25648353	0.186869	0.158415	0.0718066
31822089..31824305	16	31822089	31824305	0.062535	0.0196569	0.00822749
36181389..36182637	16	36181389	36182637	0.0429346	0	0.0104305
62107184..62109760	16	62107184	62109760	0.329153	0.230089	0.161191
83867024..83868662	16	83867024	83868662	0.20946	0.14385	0.0875822
6344187..6346795	17	6344187	6346795	0.0701087	0.002287	0.0331005
12514997..12516636	17	12514997	12516636	0.154356	0.0370399	0.00350988
13815298..13817083	17	13815298	13817083	0.0671866	0.0243847	0.0159378
38203333..38207159	17	38203333	38207159	0.344009	0.166884	0.227864
44245556..44248768	17	44245556	44248768	0.028497	0.00458989	0.00349575
44387845..44392061	17	44387845	44392061	0.0239913	0.00350534	0.00303375
44394713..44400884	17	44394713	44400884	0.0340801	0.00794687	0.00834488
73941795..73943545	17	73941795	73943545	0.0276803	0.00995141	0
74295072..74296324	17	74295072	74296324	0.0745576	0.016415	0.012175
74296745..74298176	17	74296745	74298176	0.044651	0.00406272	0.00695852
74780284..74782231	17	74780284	74782231	0.775336	0.293918	0.235873
74804872..74806505	17	74804872	74806505	0.529363	0.205797	0.167213
74877080..74880465	17	74877080	74880465	0.112624	0.0541089	0.0344209
74894378..74897059	17	74894378	74897059	0.271307	0.107608	0.116448
74906108..74908163	17	74906108	74908163	0.283775	0.123615	0.0954873
78098662..78100616	17	78098662	78100616	0.757721	0.292447	0.439565
78127919..78130744	17	78127919	78130744	0.931612	0.303581	0.515402
78340324..78341612	17	78340324	78341612	0.0630173	0.0134416	0
78371830..78374557	17	78371830	78374557	0.0554542	0.00844563	0.0247448
85376982..85379068	17	85376982	85379068	0.0975473	0.0619925	0.026988
3285076..3287174	18	3285076	3287174	0.0400682	0.00557953	0.00531251
11472105..11474924	18	11472105	11474924	0.0250173	0	0.00790696
14736904..14739112	18	14736904	14739112	0.0377417	0.00528124	0.00223189
15904532..15906927	18	15904532	15906927	0.127068	0.101256	0.0592033
24080212..24083859	18	24080212	24083859	0.0150018	0	0.00270445
47724724..47727442	18	47724724	47727442	0.104308	0.0418443	0.0266809
85078891..85080170	18	85078891	85080170	0.0591169	0.00455713	0.0039289
29178445..29190919	19	29178445	29190919	0.0345856	0.0199239	0.0170468
43912934..43914652	19	43912934	43914652	0.0612776	0.00679089	0.0159221
45339908..45341414	19	45339908	45341414	0.0407986	0.00200356	0.00163756
23113132..23114913	20	23113132	23114913	0.0347217	0	0.0156849
37973249..37975302	20	37973249	37975302	0.0295188	0.00564352	0
47331507..47334250	20	47331507	47334250	0.119595	0.0554857	0.0628213
47722119..47726352	20	47722119	47726352	0.316162	0.226104	0.0828278
56112770..56116325	20	56112770	56116325	0.0412386	0.00907557	0.0205454
97450127..97451343	X	97450127	97451343	0.0627225	0.021395	0.00449928
107109084..107112290	X	107109084	107112290	0.0342323	0.0100303	0.00414613
107180959..107184091	X	107180959	107184091	0.0332459	0.00832267	0.00433616
