# Supplementary material for: Enhancer RNAs predict enhancer–gene regulatory links and are critical for enhancer function in neuronal systems
Source: Nucleic Acids Res. 2020 Aug 18;48(17):9550–70. doi: 10.1093/nar/gkaa671 (PMC7515708; doi:10.1093/nar/gkaa671)
Supplement: gkaa671_Supplemental_Files [file gkaa671_supplemental_files.zip › Supplementary Data Table 3.xlsx]

## Sheet: Sheet1
Supplementary Data Table 3. List a of all transcription factor binding motifs identified by HOMER analysis
Motif	P-value	log P-pvalue	% of Targets	% of Background	STD(Bg STD)	Best Match/Details	Region
AGTCCGATCTGAACGTCGATCGATCGATAGCTCTGACTAGATGCAGTC	1e-51	-117.6	0.056	0.0022	216.8bp (177.0bp)	Mef2d(MADS)/Retina-Mef2d-ChIP-Seq(GSE61391)/Homer(0.919)	Striatum
AGTCCGTAACGTACTGAGTCGTACACTGACGTACTGCGTA	1e-29	-68.7	0.0381	0.0026	252.6bp (316.8bp)	PB0207.1_Zic3_2/Jaspar(0.712)	Striatum
GACTCGTACATGCATGTGACGATCTACGAGTCCATGTACG	1e-29	-68.27	0.031	0	263.8bp (0.0bp)	Zfx/MA0146.2/Jaspar(0.787)	Striatum
CGATCTGATAGCCGTAAGTCCTAGAGCTATGCCGTAACGTGTACACTG	1e-29	-68.27	0.031	0.0015	256.6bp (229.9bp)	XBP1/MA0844.1/Jaspar(0.819)	Striatum
TGACAGCTAGTCAGTCAGCTAGTCTCGAATGCATCGAGTCAGTCGATC	1e-29	-68.27	0.031	0.0018	265.6bp (219.6bp)	ZNF263/MA0528.2/Jaspar(0.719)	Striatum
AGTCTAGCGATCGTACAGTCTAGCAGTCAGTCAGTCTGCACTAGTACG	1e-28	-64.76	0.0298	0.0017	281.5bp (368.9bp)	Maz(Zf)/HepG2-Maz-ChIP-Seq(GSE31477)/Homer(0.787)	Striatum
AGTCAGCTAGTCCGTAATCGACGTCATGGCTACGTAACTGTACGCGTA	1e-28	-64.76	0.0298	0.0009	261.7bp (0.0bp)	PB0195.1_Zbtb3_2/Jaspar(0.586)	Striatum
CATGTACGCGTATCAGCGTACATGGTACCGATATCGGACTGATCGACT	1e-27	-62.66	0.0357	0.0024	292.2bp (293.5bp)	MYF5/MA1641.1/Jaspar(0.670)	Striatum
ATGCGACTCGATGCATATCGGCATCTAGTGACGCATGATC	1e-25	-59.69	0.0345	0.0026	265.0bp (64.3bp)	SOX10/MA0442.2/Jaspar(0.672)	Striatum
GTACACGTACTGATCGAGTCATGCGTACGTCAAGTCCTGAATCGATGC	1e-25	-57.85	0.0274	0.0015	272.5bp (13.4bp)	POL009.1_DCE_S_II/Jaspar(0.644)	Striatum
CATGCTAGTCGATCGACTGACTGACTGACTAGTCAGCTAGCTAGCTAG	1e-24	-56.47	0.0381	0.0033	278.5bp (282.0bp)	NFATC2/MA0152.1/Jaspar(0.684)	Striatum
GCATGCATGCTAGCTACTGATCAGGTCACGTAGTACGCTAGACTGCAT	1e-23	-54.46	0.0262	0.0018	300.6bp (198.9bp)	PB0093.1_Zfp105_1/Jaspar(0.667)	Striatum
AGCTCAGTGACTCGATCGTAAGTCACGTACTGCGTAAGTC	1e-23	-53.86	0.0321	0.0026	267.9bp (217.6bp)	NRL/MA0842.2/Jaspar(0.697)	Striatum
CGTACTAGCTAGCTAGAGTCACGTAGTCGACTACTGATGCGCATACGT	1e-23	-53.86	0.0321	0.0025	289.2bp (83.2bp)	Gfi1b/MA0483.1/Jaspar(0.576)	Striatum
AGTCCGATACTGCGTAATGCACTGGCTAATCGCTGAACTG	1e-22	-51.24	0.0357	0.0034	290.1bp (350.7bp)	Mafb/MA0117.2/Jaspar(0.623)	Striatum
ACTGCATGAGTCAGTCAGTCCATGGATCACGTTCGAAGTC	1e-20	-47.82	0.0238	0	268.9bp (0.0bp)	POL006.1_BREu/Jaspar(0.656)	Striatum
CGTAACTGACTGGTACACTGAGTCAGTCAGCTACTGCTAGACTGAGTC	1e-20	-47.82	0.0238	0.0017	217.2bp (209.3bp)	ZNF416(Zf)/HEK293-ZNF416.GFP-ChIP-Seq(GSE58341)/Homer(0.672)	Striatum
TCAGTCGAAGTCGACTGTCATAGCCGTAATCGCATGGCATCAGTTACG	1e-20	-47.62	0.0631	0.0131	278.6bp (234.6bp)	SCRT2/MA0744.2/Jaspar(0.675)	Striatum
ATCGTAGCGATCGTACTCGACTAGTCGACAGTCATGTCAGTGACCGTA	1e-20	-46.15	0.0333	0.0037	287.5bp (197.1bp)	NEUROD1/MA1109.1/Jaspar(0.762)	Striatum
GCATGATCCGATACTGCGTATCGACGTACGATACTGAGTCCGATCTGA	1e-19	-45.66	0.0369	0.004	272.0bp (343.2bp)	TEAD3(TEA)/HepG2-TEAD3-ChIP-Seq(Encode)/Homer(0.624)	Striatum
CGTACTGAACGTCATGAGCTATGCACTGCGTACTAGAGCT	1e-19	-45.39	0.0286	0.0028	299.7bp (71.0bp)	PH0113.1_Nkx2-4/Jaspar(0.673)	Striatum
ACGTCGTAACTGACTGCTGACGTAACTGCTGAAGTCCTGA	1e-19	-44.57	0.0429	0.0061	291.6bp (123.8bp)	ETV4/MA0764.2/Jaspar(0.672)	Striatum
AGTCGCATCTAGCTGATCGATCGAGTACGTACGTCACTGATCAGTGAC	1e-17	-41.2	0.031	0.0035	285.9bp (321.0bp)	IRF4(IRF)/GM12878-IRF4-ChIP-Seq(GSE32465)/Homer(0.757)	Striatum
ACGTATGCATCGACTGACGTCGTACTGAAGCT	1e-17	-40.45	0.0976	0.0323	258.7bp (292.5bp)	Nkx6.1(Homeobox)/Islet-Nkx6.1-ChIP-Seq(GSE40975)/Homer(0.657)	Striatum
CGATACTGGTACGCATACTGGATCCGTACATGGTACGCATACTGAGCT	1e-17	-39.96	0.0262	0.0027	249.9bp (123.1bp)	Tcf12/MA0521.1/Jaspar(0.780)	Striatum
AGTCCGTAACGTCGATCGTAACTGGTCACGATCGTAACGT	1e-16	-37.4	0.0357	0.0051	260.2bp (330.8bp)	Isl1/MA1608.1/Jaspar(0.700)	Striatum
GACTCAGTACTGCGTACTAGCTGAGCTACGTACATGATGCGTCAGCTA	1e-16	-37.4	0.0357	0.0051	287.1bp (294.5bp)	PRDM1/MA0508.3/Jaspar(0.725)	Striatum
ATCGGACTCGTACTAGCTAGGTACGTACGCATATGCGCTA	1e-16	-37.31	0.025	0.0028	232.2bp (145.3bp)	ZFX(Zf)/mES-Zfx-ChIP-Seq(GSE11431)/Homer(0.782)	Striatum
ACGTAGTCACTGACGTAGCTATGCGACTACGTACGTCGTA	1e-16	-37.31	0.025	0.0028	294.4bp (149.5bp)	FOXN3/MA1489.1/Jaspar(0.639)	Striatum
GTACCATGAGCTTCGACAGTTCGATCGAGATCGCATGTCA	1e-15	-34.7	0.0238	0.0028	304.4bp (204.5bp)	HMBOX1/MA0895.1/Jaspar(0.721)	Striatum
ACGTATCGCGTAACTGCTGACAGTACTGATGCGATCGATC	1e-14	-33.11	0.0714	0.0223	298.6bp (244.8bp)	PB0133.1_Hic1_2/Jaspar(0.646)	Striatum
ACGTTACGACTGCGTAACTGACTGCGTAATCGACTGAGTC	1e-13	-32.15	0.0226	0.0026	251.7bp (166.5bp)	Znf281/MA1630.1/Jaspar(0.712)	Striatum
CGATAGTCGACTATGCGCTACATGCATGGTACGTACTGCATCGACTAG	1e-13	-32.15	0.0226	0.0027	304.1bp (366.0bp)	TFAP2A/MA0003.4/Jaspar(0.657)	Striatum
AGTCACTGCGTAACGTACGTAGTCACTGAGTCACGTAGTC	1e-13	-32.15	0.0179	0.0017	237.7bp (309.8bp)	POL001.1_MTE/Jaspar(0.650)	Striatum
AGTCCGTACTAGCGTAACGTAGCTACGTAGTCACGTACGT	1e-13	-31.78	0.0262	0.0038	245.7bp (222.1bp)	PB0126.1_Gata5_2/Jaspar(0.693)	Striatum
CGTACGTACGTAAGTCCGTAAGTCAGTCCGTAACGTAGTCAGTCAGTC	1e-12	-29.65	0.0214	0.0022	271.1bp (274.4bp)	PB0098.1_Zfp410_1/Jaspar(0.605)	Striatum
ACGTACGTACGTCGTAACTGCGTAAGTCACTG	1e-12	-29.2	0.0167	0.0015	291.7bp (172.3bp)	SMAD3/MA0795.1/Jaspar(0.709)	Striatum
AGTCCGATTCAGCTGAATCGGTACGTACGCTATGACGCTATAGCGACT	1e-25	-57.65	0.0362	0.0023	270.9bp (218.3bp)	Bach2(bZIP)/OCILy7-Bach2-ChIP-Seq(GSE44420)/Homer(0.627)	Hippocampus
ACTGATCGGTACCGTAACTGATGCAGTCCGTAACGTACTGACGTACTG	1e-25	-57.65	0.0362	0.0025	303.3bp (87.1bp)	ZFP42/MA1651.1/Jaspar(0.742)	Hippocampus
CTAGCGTAGTCAGCTAGATCGCATTACGCGTATCAGTGACGTACCGTA	1e-24	-56.59	0.0292	0.0016	263.9bp (120.3bp)	PRDM4/MA1647.1/Jaspar(0.658)	Hippocampus
TAGCCGTACGTAGTCACTAGAGTCCGTACTAGGTCACGTAACGTGTAC	1e-23	-53.03	0.0278	0.001	249.1bp (0.0bp)	ZNF317/MA1593.1/Jaspar(0.689)	Hippocampus
GACTGTACGCATCTAGCATGCTGACTGATGCAAGTCGTACCGTATGCA	1e-22	-51.5	0.0334	0.0019	332.9bp (212.2bp)	ZBTB26/MA1579.1/Jaspar(0.666)	Hippocampus
AGTCGACTCGATCGTACGATACGTACGTCGTACGATACGTCGTACGTA	1e-21	-49.51	0.0264	0.0014	266.6bp (4.0bp)	PH0100.1_Lmx1a/Jaspar(0.735)	Hippocampus
ATGCGACTACTGATCGACGTACTGACGTACTGACTGACTGGTACCGTA	1e-21	-49.51	0.0264	0.0009	293.2bp (0.0bp)	HIC2/MA0738.1/Jaspar(0.690)	Hippocampus
ATCGCAGTACTGACTGAGTCACGTCTGACGTACATGCTAGTACGCTGA	1e-19	-45.52	0.0306	0.0025	264.0bp (150.7bp)	PB0055.1_Rfx4_1/Jaspar(0.700)	Hippocampus
TGCACGTACGTACGTACGATACTGATGCGCTAAGTCCGTACTAGCGAT	1e-18	-42.64	0.0236	0.001	250.2bp (0.0bp)	ZNF416(Zf)/HEK293-ZNF416.GFP-ChIP-Seq(GSE58341)/Homer(0.655)	Hippocampus
CGATCTGAAGTCACGTTACGAGCTCTAGACGTCGTAATGC	1e-18	-42.28	0.0403	0.0047	258.3bp (250.7bp)	Dmrt1/MA1603.1/Jaspar(0.748)	Hippocampus
TCAGCAGTAGCTGTCAGCATGCTACTAGAGTCGCATCGTA	1e-18	-41.88	0.0431	0.0059	318.4bp (300.7bp)	CDX2/MA0465.2/Jaspar(0.644)	Hippocampus
GTACGCATACTGCAGTACTGGTCACATGCTGACATGGCTAGTACGATC	1e-17	-39.73	0.032	0.0033	263.3bp (238.1bp)	PRDM14(Zf)/H1-PRDM14-ChIP-Seq(GSE22767)/Homer(0.660)	Hippocampus
ACGTACGTACTGGTACCTAGACTGCTAGCGTAATGCGATC	1e-17	-39.73	0.0278	0.0024	259.4bp (258.2bp)	POL011.1_XCPE1/Jaspar(0.696)	Hippocampus
ACTGGACTAGCTATGCGATCGACTCAGTATCGGTCATGACGCATAGTC	1e-17	-39.73	0.0278	0.0023	283.1bp (104.8bp)	EHF(ETS)/LoVo-EHF-ChIP-Seq(GSE49402)/Homer(0.618)	Hippocampus
AGTCCGTACTGAAGCTATGCACTGACGTCAGTACTGATCG	1e-17	-39.29	0.0223	0	255.2bp (0.0bp)	VENTX/MA0724.1/Jaspar(0.630)	Hippocampus
ATCGTCAGAGTCAGTCAGCTCGTAAGTCGACTCGTAACGT	1e-17	-39.29	0.0223	0.0016	299.7bp (217.7bp)	ZKSCAN1/MA1585.1/Jaspar(0.789)	Hippocampus
GCATCTAGACTGCGTACTGACTGATGCACGATCATGTGACGATCCGAT	1e-17	-39.29	0.0223	0.0015	258.9bp (352.7bp)	NFAT5/MA0606.1/Jaspar(0.762)	Hippocampus
TCGATGCAATGCGCTATGACGCATCTGACATGTGCACGATACTGACTG	1e-17	-39.29	0.0223	0	270.3bp (0.0bp)	CTCF(Zf)/CD4+-CTCF-ChIP-Seq(Barski_et_al.)/Homer(0.676)	Hippocampus
CTAGTGACGACTCTGAGACTGTCAGCATCGTAACTGTGAC	1e-16	-36.9	0.0264	0.0023	292.6bp (259.2bp)	PB0163.1_Six6_2/Jaspar(0.647)	Hippocampus
TACGTACGATCGTACGTCGAATGCGTCAACTGGTCAGACT	1e-16	-36.9	0.0264	0.0024	277.8bp (285.0bp)	NEUROG2(var.2)/MA1642.1/Jaspar(0.632)	Hippocampus
TACGACGTATCGACTGACTGATGCAGCTCAGTACTGACTG	1e-15	-35.04	0.0821	0.0246	287.9bp (309.7bp)	SP3/MA0746.2/Jaspar(0.776)	Hippocampus
CGATTACGCGATTGCACGATACTGAGCTAGTCAGTCGCTA	1e-15	-34.56	0.1363	0.0567	279.6bp (343.5bp)	PB0026.1_Gm397_1/Jaspar(0.627)	Hippocampus
ATGCCAGTCAGTATGCCGTATCAGCAGTTACGTGACGTACGCATACTG	1e-14	-34.13	0.025	0.0024	265.5bp (208.8bp)	Nkx2-5(var.2)/MA0503.1/Jaspar(0.661)	Hippocampus
CGTATAGCCGTATACGCGTATACGTGCATAGCGTCATGACCTAGCTAG	1e-14	-33.51	0.0473	0.0089	268.2bp (355.5bp)	ZNF768(Zf)/Rajj-ZNF768-ChIP-Seq(GSE111879)/Homer(0.601)	Hippocampus
ACGTAGCTGTCAAGTCACGTACGTGTACCGTAACTGCGTAGATCCGAT	1e-14	-32.78	0.0195	0	306.1bp (0.0bp)	Chop(bZIP)/MEF-Chop-ChIP-Seq(GSE35681)/Homer(0.599)	Hippocampus
CGTACGTACGTACGTAACTGACTGACGTAGTCCGTAAGCT	1e-13	-32.18	0.0278	0.0034	266.1bp (176.8bp)	NR4A1/MA1112.2/Jaspar(0.911)	Hippocampus
GATCAGTCACGTCGTAACTGAGTCCGTACGTAAGTCGTCA	1e-13	-31.21	0.0334	0.0049	221.0bp (238.6bp)	Rfx5(HTH)/GM12878-Rfx5-ChIP-Seq(GSE31477)/Homer(0.912)	Hippocampus
CGATGATCGCTAAGCTGACTAGCTCGATACTGCGTAGATCGCATACGT	1e-12	-29.62	0.0181	0.0016	208.6bp (372.1bp)	bZIP:IRF(bZIP,IRF)/Th17-BatF-ChIP-Seq(GSE39756)/Homer(0.718)	Hippocampus
ACGTACTGACTGAGTCACGTACGTAGTCCGTAACTGACTG	1e-12	-29.18	0.0292	0.004	277.4bp (213.9bp)	TFAP2A/MA0003.4/Jaspar(0.709)	Hippocampus
ACTGGCATCTGAATGCGATCATCGTAGCTCAGAGTCTGCA	1e-12	-29.18	0.0292	0.0037	274.9bp (234.9bp)	ZBTB14/MA1650.1/Jaspar(0.714)	Hippocampus
TGCAGTACGTACAGCTTGACGATCTCAGAGTCCGTAACTGATGCGACT	1e-12	-29.18	0.0292	0.0042	229.3bp (334.1bp)	BHLHE22(var.2)/MA1635.1/Jaspar(0.677)	Hippocampus
ACGTACGTACGTACGTACGTACGTACGTACTGCGATAGTC	1e-12	-28.32	0.0431	0.0093	298.8bp (274.9bp)	ZNF384/MA1125.1/Jaspar(0.818)	Hippocampus
ACGTGCTAAGTCCGTAGCTACTGACGTAATGCACGTACTGACGTCGAT	1e-26	-60.09	0.0503	0.0013	289.2bp (233.6bp)	GRHL2/MA1105.2/Jaspar(0.655)	Cortex
GACTATGCGCATAGCTCGTACTGAACTGAGCTAGCTACGT	1e-21	-48.38	0.1893	0.0466	259.4bp (305.5bp)	BHLHE23/MA0817.1/Jaspar(0.613)	Cortex
CTGAACTGCGATTAGCGCATCTAGTACGTAGCCGTATCAGGTACAGTC	1e-18	-42.84	0.0385	0	273.2bp (0.0bp)	Tbox:Smad(T-box,MAD)/ESCd5-Smad2_3-ChIP-Seq(GSE29422)/Homer(0.658)	Cortex
CGTACGATAGCTACGTACTGAGTCACGTACTGACTGATGCAGTCACGT	1e-18	-42.84	0.0385	0.0009	264.3bp (126.1bp)	THRb(NR)/Liver-NR1A2-ChIP-Seq(GSE52613)/Homer(0.667)	Cortex
ACTGACGTAGTCAGTCCGTACTAGGTACCGTAACTGCGATATGCCGTA	1e-18	-42.84	0.0385	0.001	239.8bp (231.0bp)	HNF4A(var.2)/MA1494.1/Jaspar(0.648)	Cortex
AGTCGTCAACGTGTACCGTAACGTACGTACGTCGTAACTGTAGCACGT	1e-18	-42.84	0.0385	0.0012	235.8bp (97.0bp)	PB0176.1_Sox5_2/Jaspar(0.764)	Cortex
GTCACGTATCGAGTCACGTAATCGACGTACGTACGTAGTCGCTATAGC	1e-18	-42.84	0.0385	0.0007	263.1bp (0.0bp)	IRF4(IRF)/GM12878-IRF4-ChIP-Seq(GSE32465)/Homer(0.697)	Cortex
TGACCGTAACTGTACGGTCAAGTCCGTAACGTAGCTACGTACGTTCGA	1e-18	-42.84	0.0385	0.0012	327.6bp (327.0bp)	SD0003.1_at_AC_acceptor/Jaspar(0.618)	Cortex
AGTCGTACCGTACGTAATCGACGTACTGAGCTTAGCACGTAGCTACGT	1e-16	-38.72	0.0355	0.0011	294.6bp (107.7bp)	PB0150.1_Mybl1_2/Jaspar(0.628)	Cortex
CGTACATGTGACGCTATACGCGATCGTAGTACCTGAATCG	1e-15	-35.5	0.1183	0.025	275.1bp (268.3bp)	ZBTB32/MA1580.1/Jaspar(0.618)	Cortex
AGTCACGTATGCAGTCACGTACGTCGTACAGTAGTCACGTAGCTACGT	1e-15	-34.67	0.0325	0	293.4bp (0.0bp)	GATA4/MA0482.2/Jaspar(0.797)	Cortex
ATCGCAGTCTAGAGTCAGTCAGTCAGTCCTGAACTGACTGACTGGTAC	1e-15	-34.67	0.0325	0.001	249.5bp (28.3bp)	AP-2alpha(AP2)/Hela-AP2alpha-ChIP-Seq(GSE31477)/Homer(0.766)	Cortex
TAGCGCTATGACGCTATCGAGTCACTGAACGTATCGAGCTGCTATCGA	1e-14	-34.08	0.0473	0.0031	219.8bp (175.6bp)	ZSCAN4/MA1155.1/Jaspar(0.637)	Cortex
ACGTAGTCACGTACGTACTGACGTCGTACGTAACGTACTGCGTACGTA	1e-13	-30.71	0.0296	0.0006	233.8bp (0.0bp)	Hoxa10(Homeobox)/ChickenMSG-Hoxa10.Flag-ChIP-Seq(GSE86088)/Homer(0.732)	Cortex
GACTCAGTGTACGCTACGATCTGAACTGGTACGTACCGTAGACTGACT	1e-13	-30.71	0.0296	0.0011	256.1bp (155.6bp)	Hoxa9(Homeobox)/ChickenMSG-Hoxa9.Flag-ChIP-Seq(GSE86088)/Homer(0.644)	Cortex
GCATATCGGTACGCTATCGATCAGAGCTAGCTCGATATCGCTGACTGA	1e-12	-29.52	0.0828	0.0145	252.2bp (271.5bp)	CHR(?)/Hela-CellCycle-Expression/Homer(0.618)	Cortex
ACTGCGTACTGAACTGACGTACTGCGTACGTAATCGACGT	1e-12	-28.89	0.0562	0.0062	191.1bp (213.4bp)	PU.1-IRF(ETS:IRF)/Bcell-PU.1-ChIP-Seq(GSE21512)/Homer(0.750)	Cortex
CGATACGTCTAGAGCTGTCAGCATCTGATAGC	1e-12	-28	0.3964	0.2234	273.3bp (311.2bp)	FOXN3/MA1489.1/Jaspar(0.825)	Cortex
GTCACTAGCGTAACTGACGTACTGAGTCGTCAACTGCGTA	1e-12	-27.97	0.0444	0.0038	259.7bp (169.1bp)	Bapx1(Homeobox)/VertebralCol-Bapx1-ChIP-Seq(GSE36672)/Homer(0.658)	Cortex
