# Supplementary material for: Enhancer RNAs predict enhancer–gene regulatory links and are critical for enhancer function in neuronal systems
Source: Nucleic Acids Res. 2020 Aug 18;48(17):9550–70. doi: 10.1093/nar/gkaa671 (PMC7515708; doi:10.1093/nar/gkaa671)
Supplement: gkaa671_Supplemental_Files [file gkaa671_supplemental_files.zip › Supplementary Data Table 4 Revised.xlsx]

## Sheet: Sheet1
Supplemental Data Table 4. Sequences of primers, guides, ASOs, sgRNAs, acRNAs, and smFISH probe sets.
cDNA primers (RT-qPCR)
Gene	Forward sequence	Reverse sequence	Template length	Notes
Fos mRNA	CAGCCTTTCCTACTACCATTCC	ACAGATCTGCGCAAAAGTCC	85 bp	intron-spanning, NM_022197.2
Fos eRNA1	TTCGGCGGAACCCAATACAT	CTCGAGCCGAGTTTATGGCT	148 bp
Fos eRNA2	AACGTGCAGCTTTGCTCCTA	TACTGAGCTGTAGCAGACGC	116 bp
Fos eRNA3	GAGAGTGCCGAAAAGGAGGG	ACAACCTTGCAGGCTGATGA	115 bp
Gapdh mRNA	ACCTTTGATGCTGGGGCTGGC	GGGCTGAGTTGGGATGGGGACT	217 bp	intron-spanning, NM_017008.4
Fosb mRNA	TGCAGCTAAATGCAGAAACC	CTCTTCGAGCTGATCCGTTT	73bp	intron-spanning, NM_001256509.1
Fosb eRNA	CCTCTCTCCCTTGCCTACCT	TTTGCGCCTGCTTTTCAGAC	74bp
Nr4a1 mRNA	AAGTTGGGGTAGTGTGCGAG	GGATACAGGGCATCTCCGGC	119bp	intron-spanning, NM_024388.2
Nr4a1 eRNA	TGGAATCTGACACCGGAGGA	ATGCGTGGTTGACAAAGTGC	82bp
gDNA primers
Gene	Location	Forward sequence	Reverse sequence	Template length
Fos enhancer-1	-38.693 to -38.546 kbp upstream of Fos TSS	TTCGGCGGAACCCAATACAT	CTCGAGCCGAGTTTATGGCT	148 bp
Fos promoter	-447 to -258 bp upstream of Fos TSS	GGTGCGAATGTTCGCTCGCCT	GGACCGGCCGTGGAAACCTG	189 bp
Gapdh promoter	-335 to -174 bp upstream of Gapdh TSS	GGTCGGAGCCCACACGCTTG	TCCCGCTCGGCTCATCCAGT	161 bp
Anti-sense oligonucleotides
Target	Oligonucleotide
Scrambled ASO	mA*mA*mG*mG*mU*T*C*G*G*A*G*T*C*G*T*mA*mG*mC*mU*mG
Fos mRNA ASO	mU*mC*mU*mG*mU*C*A*G*C*T*C*C*C*T*C*mC*mU*mC*mC*mG
Fos eRNA1 ASO	mG*mC*mU*mU*mC*C*T*T*T*C*C*C*G*T*T*mC*mU*mU*mG*mU
*Denotes phosphorothioate bond
m = 2' O-Methyl modification
CRISPR guide RNA (sgRNA)
Genomic locus	Target Sequence	Genomic coordinates
lacZ	TGCGAATACGCCCACGCGAT
Fos promoter	GGCCACGGCTCTTGGGGAGC	Rn6, Chr6:109299229
Fos enhancer1	GAGGAGACTAACTGAGCAGC	Rn6, chr6: 109262269
Fos enhancer2	GCCTGTTGTCATGACTGCCG	Rn6, chr6:109281666
Fos enhancer3	GGGTGGGGGCCTCTGACGGG	Rn6, chr6:109312925
Fosb enhancer	GTTGTTTGTCCCCGGCCAGG, GAGGGCTCAAGGAGTCGCTC, ACCTTCCTGTCGCTAGGCAA	Rn6, chr1:80231959; chr1:80232050; chr1:80231980
Fosb Promoter	GGCGCGGCCGACTGTTTGTT, CGGAGGCATAAATTCAGCTC	Rn6, chr1:80221985; 80221739
Nr4a1 enhancer	GTGTGTGGAAACTTGTAGCG, CGGGCTCCCTGCGGATTGCG	Rn6, chr7: 142890863; 142891090
Nr4a1 Promoter	GACTGGGAAAGCGACAAAGG, CCGGGGCTACTTCTCAGCCG, GAATGACACCGTAGGTGTCC	Rn6, chr7: 142911778; 142891090; 142911752
Fos non-regulatory control region	agtagatgtacaaccaaggt	Rn6, chr6:102912292
CRISPR accessory RNA (acRNA)
Fos eRNA1 (150nt)	﻿TTCGGCGGAACCCAATACATGGAGTCTGGAGGTTAAGAGACTGCCAAGAAGTCAAGCGGAAAGAGAAACAAGAACGGGAAAGGAAGCTTGGCTGTTCTGTGGGCTTTGGGGCTTTGACCTTGTCTGGAAGCCATAAACTCGGCTCGAGGG
Fos eRNA1 (300nt)	﻿TTCGGCGGAACCCAATACATGGAGTCTGGAGGTTAAGAGACTGCCAAGAAGTCAAGCGGAAAGAGAAACAAGAACGGGAAAGGAAGCTTGGCTGTTCTGTGGGCTTTGGGGCTTTGACCTTGTCTGGAAGCCATAAACTCGGCTCGAGGGTGTGATGGGCAGAAATATCCAGCTAGAGCAGAAGAGCAGTAGCGTGATTTTTGCTGTCTGAGAGGGGGCAGGACAGAACCTTTGGCGCATAGATAGACAGACAGACAGACAGACAAATAGAGAAAGAGAGAGAGGCAGAGAGGCAGAGAG
Fos eRNA1 (450nt)	﻿TTCGGCGGAACCCAATACATGGAGTCTGGAGGTTAAGAGACTGCCAAGAAGTCAAGCGGAAAGAGAAACAAGAACGGGAAAGGAAGCTTGGCTGTTCTGTGGGCTTTGGGGCTTTGACCTTGTCTGGAAGCCATAAACTCGGCTCGAGGGTGTGATGGGCAGAAATATCCAGCTAGAGCAGAAGAGCAGTAGCGTGATTTTTGCTGTCTGAGAGGGGGCAGGACAGAACCTTTGGCGCATAGATAGACAGACAGACAGACAGACAAATAGAGAAAGAGAGAGAGGCAGAGAGGCAGAGAGACAGAGACAGAAGGAGACAAAGGCAGAGACAGAGATAAAGATAGAGATATAGTTTGTTACTGCATCAGTGAATACCAACCAGGTACCACCTCCAGGGT…
Fos eRNA3 (150)	CCTTACTAGCCGCTGAGCGTGCAGGCGTTGGGGACACTTTACACCGGGTTCAGATTCCAGGGCCGCCACTCCAGGTGGATAATGAAGTACAGGCCATAGTCTTTCTGTGCCCTAGACTGTCATCTATAACGTAAGCATACTAGCAAGACC
ctrl RNA (150)	gctgccatctgtcacctaacaggaggaggctgagagttacttgtctgggagacttgctgagagacaaggacaggccctggatctcctcaatgtagcctgtccgggactattcagttctatgagggacttcttagagaaactagggtgccc
smFISH probe sets
Target	Probe Sequences	Dye
Gapdh mRNA	tctagaacagggaggagcag	Quasar® 670 Dye
	ctggcactgcacaagaagat
	ccatcttgtctatgagacga
	atacggccaaatccgttcac
	ttgtcacaagagaaggcagc
	gttgatggcaacaatgtcca
	agttgaggtcaatgaagggg
	tactggaacatgtagaccat
	tgaacttgccgtgggtagag
	cattctcagccttgactgtg
	atgggtttcccgttgatgac
	gatctcgctcctggaagatg
	atcaccccatttgatgttag
	agtagactccacgacatact
	ttctccatggtggtgaagac
	cggagatgatgacccttttg
	atcacaaacatgggggcatc
	tgtcatatttctcgtggttc
	ttgctgacaatcttgaggga
	ctaagcagttggtggtgcag
	cacgatgccaaagttgtcat
	catggactgtggtcatgagc
	catccacagtcttctgagtg
	gatgcagggatgatgttctg
	tcagctctgggatgaccttg
	taggaacacggaaggccatg
	atgtcagatccacaacggat
	tcatacttggcaggtttctc
	cttcaccaccttcttgatgt
	agacaacctggtcctcagtg
	gagttgctgttgaagtcaca
	ccagcatcaaaggtggaaga
	ttgtcattgagagcaatgcc
	accaggaaatgagcttcaca
	tgctgtagccatattcattg
	agggtttcttactccttgga
	tctctcttgctctcagtatc
	ctgagttgggatggggactc
	attgtgagggagatgctcag
	ttgttatggggtctgggatg
	tattcgagagaagggagggc
	ggtgcagcgaactttattga
Fos mRNA	ctatccagtcttctcagttg	Quasar® 670 Dye
	gtagacactggtgggagctg
	agaacatcatggtcgtggtt
	ctcgtagtccgcgttgaaac
	tactgcagcgggaggatgac
	tggtagtaggaaaggctgtc
	tagagacggacagatctgcg
	tcaccgtggggataaagttg
	cacggaggagaccagagtgg
	gtggggagtccgtaaggatg
	tgacatggtcttcaccactc
	ggagatagctgctctacttt
	cttggagcgtatctgtcagc
	aacgcagacttctcgtcttc
	tagattggcaatctcggtct
	ggctgccaaaataaactcca
	ctcagactctggggtggtag
	tccatgttgctaatgttctt
	aagtcatcaaagggttcagc
	cctagatgatgccggaaaca
	tgctgcatagaaggaaccag
	tgggagtgcaggtgacaacg
	gaagacgtataggtagtgca
	ctcggggtaggtgaagacaa
	agctcagtgagtcagaggag
	taatgcaccagctcagtcag
	gggaagacttgtttcttctc
	gtttcacgcacagataaggt
	atctccggaagaggtgagga
	ctctcaggtgtcactacaaa
Fos eRNA-1	cacacatacacacacggctc	Quasar® 570 Dye
	caccaatgaacacccacacg
	gtcgctacatggcatacatt
	ttttgacacgctgtcctcag
	gaaacgtcttctgcacagtc
	aaccgacttccttccaaata
	ggtaaacttgagactggtat
	ggtccgtgaaaagaaactgc
	gtggctcagagagaagtgtg
	aatgaggtttcaaaggggcc
	ctttgcatttgcttatctgt
	tccgccgaaagcaaaacaaa
	ctccagactccatgtattgg
	gacttcttggcagtctctta
	cgttcttgtttctctttccg
	aaagcccacagaacagccaa
	gtttatggcttccagacaag
	gatatttctgcccatcacac
	ctactgctcttctgctctag
	ccctctcagacagcaaaaat
	atctatgcgccaaaggttct
	gttggtattcactgatgcag
	tctggggtcagctatgttac
	tagcctgtaccatttttctg
	taaacaaccaccaactcacc
	agcagtcaagacagagcaaa
	caaagcctgggtttcaaacc
	cgtggagcatgcttgctttg
	ttgagtgtctatagaccagc
	cccataaatgtgtaatagca
	gttaaatagaaagtcgcccc
	gcccaggaaatcatgttcaa
	atttattatggctttagcca
	gctccacaaaaatttaccca
	agctgatactactctgttcc
	gatcatgtgtgtgtgtgttg
Fos eRNA-3	agtcggatttctggcatt	Quasar® 670 Dye
	tggttctcccaatcaagc
	ggcactaaagctcgtaga
	ctctgctatcctctgctg
	cttccctcaatgccaatg
	atgagatgtgtggggctt
	tgggtactccgtcgcaat
	tgtatgcagcgagaccgt
	aagtctctgaggagccgt
	ggaatccatcgagattcc
	ttgcggatgtagagggca
	ggttgctgatgtaaagcg
	gattaataatcgcgcggc
	tccttttacaggcggagg
	cttcataagtccggaccc
	atggatccgagacgggtt
	ggggcttgctcattttag
	gttgtatctgtgcgtctc
	cagttcctatgccttcac
	acccctcttgatgacata
	cttccatcaccctctaac
	tttctcctggctagggag
	aagtggccttgggaaggc
	gtgtttttcccttgggac
	ggacagacgttttggggt
	attgccgcagtggaaagc
	tcctggaagcaatcctgg
	gtggacgatccaggatca
	aagcttaggacctggctc
	atccttgggctagtggag
