# Supplementary material for: Enhancer RNAs predict enhancer–gene regulatory links and are critical for enhancer function in neuronal systems
Source: Nucleic Acids Res. 2020 Aug 18;48(17):9550–70. doi: 10.1093/nar/gkaa671 (PMC7515708; doi:10.1093/nar/gkaa671)
Supplement: gkaa671_Supplemental_Files [file gkaa671_supplemental_files.zip › Supplementary Data Table 5 Revised.xlsx]

## Sheet: AR_TAPEs_Highest
Supplementary Data Table 5. List, locations, and predicted target genes of 96 activity-responsive TAPEs
Chromosome locations in rn6
Correlation represented by Pearson's correlation coefficient
TAPE_ID	TAPE_Chr	TAPE_Start	TAPE_End	Distance	Gene	Gene_Chr	Gene_Start	Gene_End	Cortex_Correlation	Hippocampus_Correlation	Striatum_Correlation	Global_Correlation
12_51200880_51201770	12	51200380	51202270	48905	Mn1	12	51214192	51250230	0.562435	0.548205	0.738255	0.818981
12_51198141_51199258	12	51197641	51199758	51531	Mn1	12	51214192	51250230	-0.347141	0.800708	0.803704	0.52203
12_50950807_50952659	12	50950307	50953159	298497	Mn1	12	51214192	51250230	0.97129	0.909336	0.957323	0.859763
12_50916740_50918460	12	50916240	50918960	584548	Tfip11	12	50320821	50333052	0.859441	0.708891	0.449761	0.679664
12_13493317_13494608	12	13492817	13495108	14466	Rnf216	12	13508429	13632304	0.841816	0.591262	-0.195125	0.553994
12_6644379_6645300	12	6643879	6645800	302937	Hsph1	12	6322668	6341902	0.361273	0.779184	NA	0.65311
20_10625794_10627030	20	10625294	10627530	355586	Rrp1	20	10981998	10993280	0.650506	0.681972	0.869499	0.767241
20_10622572_10623753	20	10622072	10624253	358836	Rrp1	20	10981998	10993280	0.322998	0.897306	0.933413	0.897674
19_54000277_54001120	19	53999777	54001620	760971	Car5a	19	54731859	54761670	0.791088	0.204434	0.648587	0.448089
19_44183259_44185555	19	44182759	44186055	781304	Mir3084a	19	43403103	43403169	0.480002	-0.618413	0.881409	0.608858
19_26101189_26102590	19	26100689	26103090	7133	Junb	19	26092974	26094756	0.558255	0.792294	0.902613	0.663288
18_79768254_79770122	18	79767754	79770622	4420	Zfp516	18	79773608	79854192	0.4605	-0.80798	0.746059	0.5837
18_43957939_43958910	18	43957439	43959410	510359	Dmxl1	18	44468784	44642050	0.0961933	0.408617	0.923975	0.824622
18_14756146_14759186	18	14755646	14759686	705247	B4galt6	18	15462913	15525579	-0.152618	-0.168883	0.365948	0.658493
16_83872149_83873058	16	83871649	83873558	594484	Ing1	16	83276273	83278119	0.905942	0.730115	-0.314423	0.736038
16_83648084_83648759	16	83647584	83649259	209861	Col4a2	16	83387364	83438561	0.627742	0.732386	0.808489	0.62104
16_61626680_61628002	16	61626180	61628502	702248	Tnks	16	60925093	61067192	0.0329486	0.180533	0.94815	0.658505
17_88778736_88780235	17	88778236	88780735	184495	Myo3a	17	88963981	89167018	0.345902	-0.925835	0.886487	0.852728
17_88774631_88775736	17	88774131	88776236	188798	Myo3a	17	88963981	89167018	0.726564	-0.397525	0.83711	0.893011
17_63381454_63382736	17	63380954	63383236	116688	Larp4b	17	63265407	63314019	0.0042579	0.145762	-0.500479	0.285745
17_21105817_21107396	17	21105317	21107896	741893	Jarid2	17	20184245	20364714	0.778609	0.72298	0.276784	0.369308
17_21029546_21031543	17	21029046	21032043	665830	Jarid2	17	20184245	20364714	0.519686	-0.255917	0.655786	0.725637
17_12413937_12415223	17	12413437	12415723	153478	Nfil3	17	12261102	12276315	-0.279921	0.470966	0.921208	0.813858
17_6615470_6616800	17	6614970	6617300	276362	Idnk	17	6885221	6892497	-0.364779	0.65122	0.373992	0.209632
17_6521021_6522891	17	6520521	6523391	370541	Idnk	17	6885221	6892497	-0.146023	0.565885	0.915598	0.234535
17_5655138_5656665	17	5654638	5657165	313073	Spata31d3	17	5342829	5348813	-0.321825	-0.595854	0.419088	0.539632
15_58226174_58227343	15	58225674	58227843	989947	Ccdc122	15	59216705	59279967	0.434684	0.491611	0.588896	0.583602
15_4738073_4739450	15	4737573	4739950	529058	Ppp3cb	15	4209703	4236895	0.018059	0.853067	-0.464838	0.734927
10_90188922_90190066	10	90188422	90190566	611282	Arl4d	10	89578212	89580368	0.870882	0.747357	0.859691	0.860124
10_74154421_74155800	10	74153921	74156300	143488	Ypel2	10	74243812	74298599	0.803044	0.0849128	0.901851	0.902305
10_37399767_37400944	10	37399267	37401444	88730	Jade2	10	37270183	37311625	0.333187	0.0244348	0.890576	0.924724
10_36422294_36423263	10	36421794	36423763	742120	Mrnip	10	35680658	35704776	0.877209	0.358578	0.860985	0.668245
13_68425211_68426389	13	68424711	68426889	737323	Prg4	13	67672878	67688477	-0.0532073	0.174318	-0.258183	0.37248
13_54626757_54628084	13	54626257	54628584	325482	Mir181b1	13	54952903	54953012	0.153168	NA	0.667286	0.605107
14_105921258_105922321	14	105920758	105922821	86296	Peli1	14	106008086	106061641	-0.0770681	0.373079	0.946838	0.916779
9_105030205_105033271	9	105029705	105033771	563765	Slco6b1	9	104392850	104467973	0.474617	0.899961	NA	0.126354
9_65514703_65515990	9	65514203	65516490	73090	Fam126b	9	65406138	65442257	-0.261414	0.0286334	0.97526	0.869136
9_45650731_45651308	9	45650231	45651808	21138	Pdcl3	9	45672157	45680799	NA	NA	0.989968	0.913526
9_10768299_10769387	9	10767799	10769887	34770	Kdm4b	9	10653216	10734073	0.432987	0.923848	0.871559	0.57245
8_128691186_128692353	8	128690686	128692853	956512	Vill	8	127735258	127753349	0.197645	0.851226	0.727569	0.622215
8_119538924_119539881	8	119538424	119540381	310790	Lrrc2	8	119228612	119259645	-0.0978032	-0.639851	0.419311	0.227413
8_116119156_116121242	8	116118656	116121742	736349	Rnf123	8	116829050	116856548	0.906431	0.787547	0.797328	0.822038
8_115290425_115292098	8	115289925	115292598	375139	Tlr9	8	114916122	114920171	0.843477	NA	NA	0.710984
8_85203447_85204579	8	85202947	85205079	55969	Elovl5	8	85259982	85285983	0.502258	0.592387	0.883169	0.76741
8_62121714_62123365	8	62121214	62123865	175818	Cox5a	8	62298358	62309765	0.472558	0.76882	-0.0434011	0.477096
8_56785225_56786038	8	56784725	56786538	88663	Zc3h12c	8	56641808	56696968	0.13087	-0.502019	0.825626	0.87319
8_56633889_56634855	8	56633389	56635355	62596	Zc3h12c	8	56641808	56696968	0.0487231	0.591103	0.954382	0.943478
8_49603340_49604582	8	49602840	49605082	706444	Sik3	8	50310405	50520173	0.776248	0.0019601	0.368836	0.655715
8_33147673_33150274	8	33147173	33150774	27971	LOC100362981	8	33104628	33121002	-0.127103	0.528695	0.955922	0.733778
7_142890556_142891415	7	142890056	142891915	14772	Nr4a1	7	142905758	142920216	0.917759	0.478962	0.922271	0.881997
7_142880178_142881718	7	142879678	142882218	11196	Grasp	7	142869752	142878347	0.882452	0.427712	0.920252	0.87352
7_142513784_142517144	7	142513284	142517644	633213	Atf1	7	141882251	141924788	-0.0795605	0.989266	0.736589	0.510892
7_124670411_124673564	7	124669911	124674064	257038	Efcab6	7	124758378	124929025	0.625319	0.485168	0.00762903	0.942604
7_123825466_123826248	7	123824966	123826748	461545	Ccdc134	7	123364312	123376221	0.429639	-0.220893	0.931144	0.793073
7_115420111_115420331	7	115419611	115420831	571807	Slc45a4	7	114821971	114848414	NA	0.683849	0.875692	0.870003
7_70271682_70273992	7	70271182	70274492	763728	Zbtb39	7	71036565	71044045	0.114568	0.754786	0.904619	0.834744
7_60749673_60751341	7	60749173	60751841	7179	Mdm2	7	60719066	60743328	-0.494588	0.877109	0.205259	0.815607
7_28370070_28371060	7	28369570	28371560	41633	Igf1	7	28412198	28486609	0.643522	-0.756877	0.892665	0.830701
6_126006957_126008312	6	126006457	126008812	313091	Lgmn	6	126282233	126320726	-0.0477972	0.517274	NA	0.518467
6_109312440_109315195	6	109311940	109315695	13385	Fos	6	109300433	109303299	0.97918	0.812043	0.969125	0.948294
6_109281336_109282588	6	109280836	109283088	793284	Isca2	6	108488678	108490188	0.312381	0.586502	0.790244	0.772098
6_109261763_109263539	6	109261263	109264039	325987	Dlst	6	108936664	108959803	-0.62683	0.686974	0.801974	0.78975
6_80346998_80348310	6	80346498	80348810	13132	Fbxo33	6	80302303	80334522	0.204878	0.988413	-0.462231	0.714908
6_70656100_70656660	6	70655600	70657160	692869	Prkd1	6	71035332	71349249	0.0999159	0.670213	-0.882693	0.248644
6_41544391_41545154	6	41543891	41545654	505336	Trib2	6	41016730	41039437	-0.283635	-0.387276	0.834549	0.765916
6_26192507_26193546	6	26192007	26194046	685954	Plb1	6	25397537	25507073	-0.0752082	0.0168651	0.483954	0.786276
X_71741787_71743364	X	71741287	71743864	572710	Il2rg	X	71162585	71169865	-0.233886	NA	0.799656	0.520372
X_14843110_14843886	X	14842610	14844386	854097	Hypm	X	13989401	13989955	NA	0.80253	NA	0.798561
5_120186160_120188846	5	120185660	120189346	18988	Mir101a	5	120168433	120168515	-0.0708319	-0.145084	0.140874	0.0840307
5_72407352_72408745	5	72406852	72409245	120379	Klf4	5	72283313	72287669	0.807671	0.733811	0.646543	0.711279
3_111165551_111165974	3	111165051	111166474	5558	Chac1	3	111160205	111163425	0.311583	-0.331725	0.901725	0.832324
3_99930635_99933177	3	99930135	99933677	836731	Bdnf	3	100768637	100819210	0.910292	-0.633998	0.290803	0.531874
3_83183346_83187154	3	83182846	83187654	47857	Mir129-2	3	83137297	83137393	0.583856	0.170335	0.961031	0.847508
3_83169276_83170508	3	83168776	83171008	32499	Mir129-2	3	83137297	83137393	0.527253	0.860915	0.884012	0.863917
3_60675525_60677767	3	60675025	60678267	818132	Lnpk	3	61433863	61494778	0.744314	0.528649	0.691984	0.748779
3_9160620_9162437	3	9160120	9162937	309336	Dolk	3	8850154	8852192	0.821577	0.472382	0.657768	0.668244
4_171872921_171875085	4	171872421	171875585	835721	Igbp1b	4	172709724	172711074	0.0878669	0.55501	NA	0.738523
4_171829094_171829964	4	171828594	171830464	916900	Erp27	4	170893946	170912629	0.932383	NA	-0.241739	0.390232
4_168632541_168633701	4	168632041	168634201	115944	Dusp16	4	168472412	168517177	0.904756	0.536605	-0.220862	0.803324
4_77413946_77415630	4	77413446	77416130	818544	Repin1	4	78233332	78236781	-0.139822	-0.326448	-0.125587	0.427316
4_66977535_66980659	4	66977035	66981159	23365	Kdm7a	4	66922013	66955732	0.786551	0.852891	0.500547	0.549119
2_141998875_141999965	2	141998375	142000465	886184	Frem2	2	142747501	142885604	NA	0.324872	-0.777264	0.456572
2_57801594_57803051	2	57801094	57803551	660266	Nadk2	2	58462588	58504728	0.341417	0.71364	0.490156	0.291515
2_25136028_25136931	2	25135528	25137431	95295	Zbed3	2	25041185	25052127	NA	-0.619259	0.730408	0.664782
2_12594342_12597413	2	12593842	12597913	493391	Cetn3	2	12102487	12115009	0.475294	0.239364	0.797867	0.353167
1_234105808_234106927	1	234105308	234107427	490603	Trpm6	1	234479289	234596971	-0.337058	-0.708384	-0.270473	0.0968814
1_228760695_228763424	1	228760195	228763924	6193	Dtx4	1	228732985	228755866	0.83657	0.255813	0.265591	0.707427
1_219866828_219867637	1	219866328	219868137	723027	Unc93b1	1	219144205	219183963	0.705521	0.724576	0.826283	0.602887
1_208080069_208080562	1	208079569	208081062	571901	Nps	1	207508414	207512195	-0.315072	NA	0.802978	0.821514
1_198668708_198670164	1	198668208	198670664	12794	Znf48	1	198682230	198684398	-0.205871	-0.368177	0.935583	0.94521
1_89998942_90001339	1	89998442	90001839	57783	Pdcd2l	1	90045509	90057923	0.737036	0.607759	0.75164	0.744233
1_80253748_80255306	1	80253248	80255806	32817	Fosb	1	80214494	80221710	0.921479	0.799077	0.798933	0.808561
1_80231415_80232562	1	80230915	80233062	10279	Fosb	1	80214494	80221710	0.706434	0.966852	0.600305	0.649912
1_52846259_52847159	1	52845759	52847659	240765	Ccr6	1	53065025	53087474	0.90559	NA	NA	0.749748
1_52824014_52827422	1	52823514	52827922	327148	Fgfr1op	1	53122322	53152866	0.449141	0.933382	-0.196316	0.414066
1_52817002_52817956	1	52816502	52818456	174734	Prr18	1	52991287	52992213	0.455134	0.570833	0.319769	0.506733
